# Supplementary material for: Cwc21p promotes the second step conformation of the spliceosome and modulates 3′ splice site selection
Source: Nucleic Acids Res. 2015 Mar 3;43(6):3309–17. doi: 10.1093/nar/gkv159 (PMC4381068; doi:10.1093/nar/gkv159)
Supplement: SUPPLEMENTARY DATA [file supp_gkv159_nar-00092-a-2015-File004.xlsx]

## Sheet: Log ratios
Mature Junction Probe Data
ORF, Gene and Intron Number are indicated, Splice junction: Letter indicates the splice junction identified (see list of probes).
WT = wild type (CWC21) and mt = cwc21Δ strain. T0 = growth at 30oC. T60 = growth at 37oC for 60 min.							Performed in biological duplicate with dye reversal. Standard deviations are given
ORF	Gene	Intron number	Splice junction	T0 log2 ratio (mt/WT)	T0 Stdev WT	T0 Stdev mt	log2 ratio (mt/WT)	T60 Stdev WT	T60 Stdev mt
YPR043W	RPL43A	1	B	0.547426	0.00318774	0.00803069	2.96671	0.037733	0.0839939
YML056C	IMD4	1	B	0.144456	0.0400884	0.0105858	2.93629	0.522493	0.33065
YML124C	TUB3	1	B	0.460476	0.0746302	0.267046	2.61066	2.41544	39.4547
YJL205C	NCE101	1	B	-0.28038	0.255339	0.120048	2.38305	1.10676	0.892516
YJR145C	RPS4A	1	C	-0.165552	0.00145604	0.000870882	2.36888	0.0331934	0.0527912
YLR287C-A	RPS30A	1	B	0.985169	0.00838104	0.0070751	2.34117	0.0197487	0.113202
YER074W-A	YOS1	1		0.561365	0.00205097	0.00306539	2.30551	0.0119997	0.0526728
YGR148C	RPL24B	1	B	0.0989675	0.0116907	0.00362888	2.27141	0.561042	1.00521
YLR367W	RPS22B	2		0.0245403	0.0119931	0.0344084	2.12753	0.0161904	0.135148
YOR312C	RPL20B	1	B	0.467206	0.0196589	0.0151771	2.01971	0.542676	0.263065
YER014C-A	BUD25	1	F	0.622309	0.316715	0.968871	1.97819	1.13899	24.5673
YPL175W	SPT14	1	C	0.255945	0.450123	0.0520385	1.88697	3.66298	1.60111
YFL034C-B	MOB2	1	B	0.179156	0.0515256	0.0515786	1.87303	0.233469	0.507536
YIL018W	RPL2B	1	B	0.759643	0.00328221	0.000532197	1.78209	0.0197558	0.0135386
YLL050C	COF1	1	D	0.188338	0.0621711	0.0198911	1.76558	0.0204457	0.112756
YDR064W	RPS13	1	B	0.125204	0.00335362	0.00406826	1.75739	0.0397062	0.0848692
YML024W	RPS17A	1	C	0.267099	0.00762109	0.0101418	1.72108	0.0209774	0.0556682
YCL005W-A	VMA9	1		-0.80271	0.60013	0.387147	1.66357	0.404622	1.4209
YPL079W	RPL21B	1	B	-0.623848	0.246388	0.226969	1.58741	0.122116	0.33842
YGR214W	RPS0A	1	B	0.478841	0.0635699	0.0419167	1.55199	0.00393882	0.028512
YPL075W	GCR1	1	B	-0.387158	0.0337192	0.0134303	1.52773	0.592851	0.164023
YMR242C	RPL20A	1	C	-0.248799	0.0184154	0.00717377	1.52034	0.0127183	0.0500095
YDR447C	RPS17B	1	B	0.0734201	0.00904825	0.00718015	1.51727	0.00735341	0.0248197
YDL082W	RPL13A	1	B	0.212887	0.00434081	0.00480297	1.5159	0.0719986	0.184865
YPL031C	PHO85	1	C	-0.355459	0.0969114	0.0271331	1.50836	0.175317	0.299444
YKR094C	RPL40B	1	B	0.0919873	0.271	0.439419	1.50696	0.185771	0.654015
YGL137W	SEC27	1	B	0.766523	0.0503123	0.091145	1.49178	0.0664272	0.179703
YLL050C	COF1	1	F	0.228825	0.0135499	0.00841639	1.4852	0.040855	0.110372
YLR202C		1	C	-0.377437	0.0704481	0.0595872	1.47779	0.0914837	6.1008
YPL031C	PHO85	1	B	-0.44466	0.262347	0.0400512	1.47321	3.37793	1.09873
YMR142C	RPL13B	1	B	0.873542	0.00154895	0.0039578	1.44054	0.013508	0.00697304
YDR447C	RPS17B	1	C	0.0774707	0.00271994	0.00211416	1.4069	0.00149989	0.0081928
YDR092W	UBC13	1	C	-0.0747765	0.00271904	0.0204402	1.39177	0.1248	0.355699
YER117W	RPL23B	1	B	0.946687	0.00489604	0.00801561	1.36957	0.0137949	0.0813647
YLL050C	COF1	1	B	-0.261206	0.250992	0.157228	1.36945	0.0155031	0.073858
YPR028W	YOP1	1	B	0.925115	0.27025	0.201373	1.36048	0.404663	0.679393
YGR034W	RPL26B	1	D	0.679991	0.0760415	0.00540964	1.35818	0.00546132	0.0237441
YJR145C	RPS4A	1	B	-0.0210409	0.0114444	0.00658578	1.3551	0.0576835	0.137815
YLL050C	COF1	1	E	0.444371	0.0240007	0.0146123	1.34008	0.0230118	0.0425157
YGR034W	RPL26B	1	C	-0.0441254	0.00939474	0.00244863	1.33591	0.016585	0.0223484
YML056C	IMD4	1	C	-0.311315	0.625995	0.418911	1.31507	0.180383	0.163882
YJL205C	NCE101	1	C	-0.552594	0.268443	0.168537	1.30396	4.19984	0.562509
YGR148C	RPL24B	1	C	1.22637	0.00773769	0.0137123	1.28149	0.050639	0.0767951
YBR189W	RPS9B	1	B	0.598092	0.0171005	0.00766696	1.25307	0.00705955	0.050756
YIL111W	COX5B	1	C	1.23158	0.0687557	0.145099	1.23841	0.706287	0.287357
YBL026W	LSM2	1	C	0.402295	0.255874	0.0585303	1.23339	0.51182	0.260718
YHR203C	RPS4B	1	B	-0.239889	0.00759866	0.0143177	1.21766	0.0153859	0.0242591
YOR318C		1	B	0.215919	0.547251	0.309172	1.21709	4.89299	0.686
YDR092W	UBC13	1	E	0.270316	0.015239	0.0093336	1.2085	0.0382793	0.0762779
YBR111W-A	SUS1	1		-0.229909	0.496255	0.363074	1.1975	0.249591	0.470414
YKL180W	RPL17A	1	B	0.677501	0.000725368	0.00107027	1.18977	0.00235131	0.0178278
YKL006C-A	SFT1	1	B	-0.28407	0.0804546	0.041588	1.18681	0.0544234	0.12481
YHR218W		1	B	0.836613	0.00274029	0.00195986	1.18043	0.0123795	0.0320978
YDR092W	UBC13	1	J	0.182349	0.225871	0.389134	1.17972	0.201176	0.402426
YEL012W	UBC8	1	C	0.0415608	0.0136903	0.0231527	1.16818	0.00707794	0.0509289
YDR305C	HNT2	1	B	0.333525	0.0443325	0.0423428	1.16015	0.0357653	0.122427
YDR450W	RPS18A	1	B	-0.956562	0.00769515	0.00503209	1.12173	0.00181183	0.0217623
snR17b	SNR17B	1	C	0.528653	0.0132582	0.0185993	1.11542	0.00160604	0.0334912
YHR021C	RPS27B	1	B	0.518476	0.00968944	0.00672032	1.0767	0.0255717	0.0845315
YBR111W-A	SUS1	1	B	0.000261932	0.0284811	0.0598221	1.05878	0.191272	0.232215
YNL265C	IST1	1	C	0.145243	0.0583251	0.0553566	1.05554	0.343549	0.249465
YGL030W	RPL30	1	B	0.337732	0.00664937	0.00625975	1.04622	0.0120515	0.0152822
YKL156W	RPS27A	1	B	0.313097	0.0186881	0.0268004	1.03867	0.0614249	0.0815098
YGL226C-A	OST5	1	C	0.0692841	0.0204979	0.13097	1.03465	0.359369	0.22306
YJL205C	NCE101	1	D	-0.405611	0.267992	0.131606	1.02835	0.141802	0.416826
YDR092W	UBC13	1	I	-0.167555	0.0725321	0.0824213	1.01287	0.0205701	0.0726584
YLR202C		1	D	0.125249	0.108196	0.0765946	1.00636	0.0473862	0.12
YGR034W	RPL26B	1	B	0.311303	0.00508741	0.00691516	0.991566	0.00592772	0.0110288
YEL012W	UBC8	1	B	0.504022	0.0100708	0.00652868	0.983619	0.190923	0.111011
YFL031W	HAC1	1	A	0.116442	1.15688	3.9228	0.983024	0.265098	0.339826
YKL157W	APE2	1		0.235043	0.141217	0.135699	0.980427	0.19171	0.274798
YPL081W	RPS9A	1	B	-0.517642	0.0480277	0.0591932	0.978112	0.293862	0.0627393
YHR079C-A	SAE3	1		0.354766	0.775677	0.240364	0.971733	0.60301	0.622755
YFR031C-A	RPL2A	1	B	0.676036	0.0162159	0.00894897	0.962328	0.0404868	0.0751343
YOL127W	RPL25	1	B	0.0159026	0.0235469	0.0363094	0.950395	0.0698888	0.168895
YDR424C	DYN2	1	B	0.32871	0.240602	0.136676	0.937031	0.23287	0.925964
YGL183C	MND1	1		0.356352	0.0857757	0.267552	0.925922	4.59396	5.63886
YDL108W	KIN28	1	B	0.221351	0.194636	0.092486	0.925279	0.429809	0.0896555
YPL129W	TAF14	1	B	0.798475	0.0190157	0.0691811	0.919374	3.61946	1.7065
YLR048W	RPS0B	1	B	0.30696	0.051585	0.0276915	0.910511	0.929235	2.91
YNL130C	CPT1	1		0.161126	0.0913351	0.0467788	0.904349	0.196036	0.389498
YJR094W-A	RPL43B	1	B	0.415436	0.0127053	0.0206199	0.902822	0.218606	0.497267
YBL026W	LSM2	1	D	-0.118143	1.52	0.099091	0.899434	0.280889	0.29033
YMR242C	RPL20A	1	B	0.60032	0.00990291	0.00614963	0.898344	0.0816057	0.0968121
YLR333C	RPS25B	1		-0.057938	0.0171543	0.0153329	0.892737	0.0388548	0.0791268
YGL103W	RPL28	1	B	-0.035599	0.0421388	0.0427848	0.884379	0.0778043	0.529476
YGL189C	RPS26A	1	A	0.971134	0.0194906	0.0728854	0.882136	0.0667875	0.134347
YPL079W	RPL21B	1	C	-0.179612	0.138246	0.131925	0.872983	0.361109	0.464328
YNL138W-A	YSF3	1		0.597963	0.161195	0.0823761	0.86778	0.391133	0.301308
YLR061W	RPL22A	1	B	-0.132623	0.0917733	0.0621412	0.862683	0.0345647	0.0736313
YOR318C		1	C	0.364531	0.0119288	0.0508814	0.86052	1.04396	0.596157
YGR148C	RPL24B	1		0.379706	0.239147	0.506407	0.842374	0.0413364	0.0715164
YNL044W	YIP3	1	B	0.450272	0.286001	0.0681956	0.834876	0.121626	0.515575
YDR450W	RPS18A	1		0.100497	0.0232822	0.0238022	0.827467	0.0529513	0.161024
YNL112W	DBP2	1	B	0.330517	0.00901013	0.0153378	0.824174	2.17846	0.522349
YLR185W	RPL37A	1		-0.150925	0.0849964	0.265525	0.815577	0.0723951	0.102387
YNL246W	VPS75	1	C	0.935328	0.108659	0.1596	0.797185	0.137797	0.505683
YNL246W	VPS75	1	B	-0.655609	0.19619	0.143373	0.784634	0.0262558	0.190294
YMR033W	ARP9	1		-0.164042	0.692401	0.740923	0.772205	0.205871	0.25311
YPL175W	SPT14	1	B	-0.136429	0.732806	0.565097	0.767451	0.340143	0.462658
YEL012W	UBC8	1	D	0.088149	0.0140219	0.0128586	0.740758	0.0113929	0.0467764
YGR027C	RPS25A	1	B	0.706922	0.00580546	0.0141212	0.727834	0.0375566	0.0928684
YER179W	DMC1	1		-0.153414	0.01617	0.0237748	0.724298	0.178529	0.252787
YLR329W	REC102	1	C	-0.999764	0.797044	0.39155	0.723057	6.81937	5.06383
YJL191W	RPS14B	1	B	0.211149	0.0277803	0.0472357	0.721454	0.103636	0.117926
YER133W	GLC7	1		-0.106789	0.0278614	0.00680812	0.713005	0.0241078	0.0845599
YGL087C	MMS2	1	B	0.735918	0.259616	0.977426	0.711964	1.00898	21.7144
YOL047C		1	C	-0.173442	0.145522	0.0396009	0.70874	0.0419394	0.284916
YKR095W-A	PCC1	1	C	0.270785	0.0131333	0.0314509	0.705638	0.107675	0.0673081
YGL030W	RPL30	1		-0.0695101	0.0233141	0.0237819	0.702214	0.027593	0.0498534
YML056C	IMD4	1	F	0.0219985	0.0101145	0.0318687	0.701654	0.135753	0.213158
YJL225C		1	C	-0.0349972	0.0090121	0.0421272	0.699551	0.0584013	0.138326
YDR092W	UBC13	1	B	-0.222682	0.0126283	0.00913953	0.69788	0.0109726	0.0956311
YEL076C-A		1	B	0.456929	0.00295724	0.00255015	0.690638	0.0139691	0.0204952
YDL115C	IWR1	1	A	-0.279898	0.159633	0.23123	0.687321	0.0914804	0.222415
YPR202W		1		-0.823636	11.3441	10.3794	0.676312	4.35969	4.93438
YML085C	TUB1	1	B	-0.71525	0.133333	0.132538	0.670355	0.0924823	0.191934
YFR024C-A	LSB3	1	C	0.00539722	0.0181831	0.053642	0.662296	0.0631228	0.139963
YNL246W	VPS75	1	E	0.405732	0.109693	0.137817	0.65945	0.0346757	0.219684
YBL111C		1		0.00572362	0.0192658	0.0131621	0.635868	0.0402888	0.0528811
YPL129W	TAF14	1	C	1.07417	0.0663702	0.114359	0.630989	0.155639	0.0967994
YLR367W	RPS22B	1	A	0.495809	0.00864378	0.00616928	0.629659	0.046302	0.0270291
YMR143W	RPS16A	1	A	0.366421	0.000287291	0.00219179	0.627365	0.0058417	0.0226358
YNL246W	VPS75	1	D	0.530124	1.0985	0.262719	0.621802	0.025618	0.183336
YLR426W		1	B	0.146024	0.0477881	0.0419569	0.615354	0.120377	0.211494
YJL177W	RPL17B	1	B	0.146143	0.0195163	0.0180153	0.600331	0.000719821	0.0361429
YLR202C		1	B	-0.0985787	0.0753412	0.0639594	0.594141	0.0855828	0.131145
YER093C-A	AIM11	1	C	0.143705	0.0255548	0.0624847	0.588195	0.213148	0.141338
YBL026W	LSM2	1	B	0.326047	0.511941	0.081407	0.585993	0.812585	0.799121
YNL069C	RPL16B	1	B	0.297486	0.0397842	0.0318302	0.57828	2.64181	0.54059
YDR092W	UBC13	1	G	-0.249872	0.004455	0.0136103	0.577151	0.0306109	0.115979
YOR153W	PDR5	1	B	0.0802675	0.024558	0.0131708	0.576217	0.0275062	0.0684207
YDL064W	UBC9	1		0.140547	0.119743	0.118363	0.575628	0.245048	0.359426
YIL177C	Y'	1	C	1.09024	0.00408271	0.0197295	0.565768	0.0707535	0.0185007
YPR132W	RPS23B	1	B	0.117343	0.0962079	0.0279662	0.561819	0.109043	0.285766
YDR092W	UBC13	1	F	-0.52103	0.0509492	0.0242709	0.559719	0.203694	0.393194
YJL191W	RPS14B	1		0.0114773	0.0176873	0.0294814	0.556027	0.0781183	0.0700522
YLR464W		1		-0.342629	0.0128237	0.00284881	0.547516	0.114935	0.130454
YNR053C	NOG2	1	C	0.239761	0.0166121	0.0462122	0.545785	0.0887664	0.21801
YDL083C	RPS16B	1	B	0.155876	0.0155405	0.0215327	0.539614	0.0436029	0.0516041
YFL034C-A	RPL22B	1	B	-0.79145	0.204872	0.133726	0.538384	0.100536	0.179656
YIL111W	COX5B	1	B	0.869134	0.100239	0.0476781	0.535144	0.0442096	0.181973
YFL034C-B	MOB2	1		-0.0119656	0.0465508	0.122636	0.532934	0.254815	0.226714
snR17a	SNR17A	1	B	-0.0447595	0.0012955	0.00153135	0.531671	0.000820823	0.00365395
YBR078W	ECM33	1	B	0.102672	0.0103806	0.0209643	0.524447	0.00878613	0.0147145
YJL205C-A	#N/A	1		-0.104214	0.0497862	0.0269683	0.524176	0.00499482	0.173932
YBR186W	PCH2	1		0.26431	0.0607998	0.161151	0.514101	0.0959791	0.239335
YKL158W	#N/A	1		0.105546	0.0118259	0.0197881	0.51021	0.0766003	0.112744
YBR191W	RPL21A	1	B	0.103201	0.00747839	0.00821916	0.503264	0.0612581	0.0775787
YDR092W	UBC13	1	D	0.228633	0.0111231	0.00968697	0.502944	0.0092155	0.0869853
YOR074C	CDC21	1		-0.320354	0.21732	0.371864	0.502242	1.31453	0.254367
YMR230W	RPS10B	1	B	0.0648392	0.0144923	0.0222319	0.492965	0.0276936	0.0828746
YMR242C	RPL20A	1		0.196825	0.0186746	0.0224323	0.49181	0.0747644	0.0681653
YHR039C-A	VMA10	1	C	0.947328	0.545033	0.912587	0.489909	0.726156	1.11747
YPL075W	GCR1	1	C	-0.125581	0.0922445	0.0521913	0.48919	0.24715	0.215876
YBR090C		1	B	0.151497	0.140834	0.0514888	0.485235	0.557135	0.809992
YDL219W	DTD1	1		0.134068	0.196209	0.190372	0.484364	9.84263	9.75938
YMR307W	GAS1	1		0.416051	0.00276001	0.00212356	0.481084	0.0251921	0.0608159
YLR093C	NYV1	1		0.263026	0.0372198	0.0314075	0.477725	0.0491272	0.0617647
YDR381C-A		1	H	-0.36877	0.8525	0.101293	0.475013	0.260336	0.149811
YLR128W	DCN1	1		0.305531	0.0834366	0.174631	0.473261	0.215046	0.769197
YBR111W-A	SUS1	2		0.416731	0.0692718	0.363748	0.463606	0.276577	0.182206
YER093C-A	AIM11	1		0.30664	0.0398011	0.0374056	0.46211	0.0689	0.0542251
YOR312C	RPL20B	1		0.229539	0.0107852	0.0104196	0.459813	0.11065	0.149846
YBL050W	SEC17	1		0.284753	0.0762095	0.0353416	0.444015	0.113486	0.198885
YER117W	RPL23B	1		0.0793299	0.0137938	0.0173911	0.434563	0.0357931	0.0999624
snR17b	SNR17B	1	B	0.283752	0.202931	0.0668731	0.433547	0.0901234	0.0819554
YFL039C	ACT1	1		0.148683	0.0157621	0.0294196	0.430395	0.0412779	0.0644304
YLR406C	RPL31B	1		-0.0167599	0.0486445	0.059937	0.430332	0.350603	0.191632
YOR153W	PDR5	1	A	-0.187066	0.0677846	0.0811646	0.426323	0.0433853	0.065384
YDR424C	DYN2	2	E	-0.301336	0.0825101	0.0440453	0.426202	0.18253	0.177228
YDR424C	DYN2	1	A	0.116748	0.382613	0.11999	0.423834	1.06938	2.1475
YMR201C	RAD14	1		-0.166784	0.209718	0.0749991	0.423697	0.149474	0.28036
YGL178W	MPT5	1		0.0809239	0.0165952	0.0137617	0.417854	0.0829834	0.0450538
YMR225C	MRPL44	1		0.734417	0.212055	0.070594	0.416927	0.082545	0.158335
YIL123W	SIM1	1		0.231504	0.016975	0.0183283	0.415128	0.0231897	0.0558161
YLR199C	PBA1	1		-0.218278	0.0953422	0.170626	0.410642	0.46405	0.579766
YML036W	CGI121	1		0.104148	0.283553	0.228777	0.408308	0.716743	0.26633
YPL198W	RPL7B	2		0.293927	0.00524311	0.0110227	0.406322	0.0226013	0.0990529
YGL087C	MMS2	1		-0.170944	0.467668	0.856932	0.400184	1.22124	0.818136
YPR153W		1		-0.0568701	0.940816	0.109461	0.400026	0.311494	0.418095
YPL249C-A	RPL36B	1		0.368343	0.0115892	0.00540579	0.395816	0.13872	0.404717
YGL232W	TAN1	1	B	1.04974	0.0635818	0.111642	0.392064	0.102937	0.0352287
YML025C	YML6	1		-0.0309129	0.139386	0.506343	0.390486	0.596396	0.473947
YML053C		1		-0.74737	0.45253	0.353126	0.385703	0.100295	0.536494
YDR535C		1	B	1.41472	0.184578	0.876629	0.385169	0.630191	0.480956
YER003C	PMI40	1		0.19093	0.00725917	0.00384012	0.382763	0.0782473	0.132528
YDR367W	KEI1	1		0.121114	0.0931691	0.114194	0.38203	0.0982977	0.0825342
YML017W	PSP2	1		-0.238274	0.13784	0.0284259	0.370684	0.279931	0.128068
YJL225C		1	D	0.0121358	0.00822667	0.0202257	0.36894	0.163633	0.247008
YDR099W	BMH2	1	A	-0.101897	1.49875	1.73768	0.365662	0.0743182	0.595356
YJL225C		1	B	0.201902	0.00965999	0.0167179	0.363089	0.185548	0.233137
YPL198W	RPL7B	1	B	-0.513973	0.736895	0.0277807	0.362546	0.189055	0.267711
YJL225C		1		0.240671	0.0265083	0.0302357	0.358857	0.0888398	0.117061
YNL138W-A	YSF3	1	D	0.458091	0.209098	0.112979	0.351995	0.227189	0.216564
YNR053C	NOG2	1	B	-0.747271	0.0444316	0.0100298	0.346356	0.0236345	0.0648079
YLL050C	COF1	1	C	0.451177	0.0164875	0.00979137	0.345452	0.968819	3.86854
YPL109C		1		0.226207	11.8878	46.8996	0.3408	0.813804	0.420816
YML024W	RPS17A	1	B	0.0521423	0.0102504	0.00774541	0.340284	0.0790588	0.24579
YLR202C		1		0.604477	0.0642125	0.094911	0.337485	0.249238	0.376566
YJL024C	APS3	1	B	0.419523	0.0237705	0.123844	0.336712	0.0586934	0.0900311
YKL081W	TEF4	1	B	0.391654	0.197326	0.211585	0.332112	0.0497717	0.118149
YHR123W	EPT1	1	B	0.104108	0.031445	0.121824	0.331164	0.148738	0.114756
YOR182C	RPS30B	1	B	-0.0841615	0.0587148	0.0460734	0.324657	0.0378887	0.179548
YBL050W	SEC17	1	C	0.0403545	0.0989414	0.0964812	0.324087	0.0441254	0.111386
YOR318C		1		0.650103	0.071049	0.0686029	0.322929	0.825425	0.166996
YGL137W	SEC27	1		0.132294	0.439002	0.492525	0.317598	0.277657	0.224452
YER131W	RPS26B	1		-0.111622	0.229449	0.0822257	0.312813	0.101543	0.226765
YFR045W		1		-0.324965	0.0438665	0.364678	0.309305	0.278718	0.447355
YHR123W	EPT1	1		-0.0256407	0.503405	0.0582369	0.308043	0.194273	0.304323
YDR092W	UBC13	1	H	0.330979	0.334235	0.0870423	0.305932	0.00481556	0.0672176
YGL033W	HOP2	1		0.178534	0.0589936	0.124925	0.304255	2.0598	0.918002
YGL187C	COX4	1		0.131675	0.060197	0.107431	0.303568	0.211625	0.171639
YKL002W	DID4	1	B	0.350167	0.0660184	0.0470903	0.299429	0.474729	0.410625
YML024W	RPS17A	1		0.0631326	0.0383107	0.0409349	0.295157	0.0601592	0.107769
YLR093C	NYV1	1	B	0.15257	0.0435257	0.061661	0.293016	0.0483437	0.0685289
YFR023W	PES4	1		0.180339	0.236283	0.24132	0.291337	0.707668	0.216294
YKL081W	TEF4	1		-0.000538256	0.0579785	0.123659	0.286975	0.0303543	0.0353649
YIL148W	RPL40A	1	B	0.0995422	0.0385272	0.0452576	0.286678	0.124812	0.223428
YDR129C	SAC6	1		-0.116483	0.110877	0.150011	0.28162	0.332321	0.462278
YML073C	RPL6A	1	B	0.17132	0.0104119	0.0197509	0.277658	0.00715998	0.013731
YDR139C	RUB1	1		0.14416	1.01048	0.226067	0.277311	0.0870893	0.182931
YJR094W-A	RPL43B	1		0.10685	0.0320166	0.0675126	0.272634	0.132102	0.318617
YLR061W	RPL22A	1	C	-0.0914441	0.021823	0.0270313	0.272067	0.115154	0.115918
YNL265C	IST1	1	B	-1.00296	0.118999	0.0511985	0.265004	0.286047	0.23581
YPL241C	CIN2	1		0.0781463	1.37274	0.719027	0.263154	0.311522	0.300543
YNL147W	LSM7	1	D	0.128083	0.0871443	0.0691841	0.262491	0.817439	1.81927
YMR079W	SEC14	1	C	0.307556	0.0827924	0.0680873	0.260094	0.0278577	0.0298494
YER007C-A	TMA20	1	B	0.242266	0.162268	0.216051	0.257567	0.0503035	0.0381396
YLR329W	REC102	1		-0.207851	0.482023	0.224145	0.257291	0.658872	0.461845
YFR024C-A	LSB3	1	D	0.690292	0.749576	0.712445	0.253589	0.0864796	0.0732047
YBR219C		1		-0.374554	0.0177034	0.0299289	0.250829	0.128052	0.269005
YGL076C	RPL7A	2		-0.310488	0.152638	2.57531	0.25023	0.113698	0.0865201
YPL031C	PHO85	1		-0.389738	0.184043	0.0319387	0.245918	0.0159575	0.0474535
YIL133C	RPL16A	1	B	0.1404	0.010233	0.0132321	0.240416	0.0976298	0.137791
YDR059C	UBC5	1		-0.164008	0.0304124	0.0216299	0.238715	0.0367082	0.0648713
YDR381C-A		1	B	-0.340375	0.197889	0.104017	0.237742	0.065323	0.467785
YER179W	DMC1	1	B	0.125664	0.032787	0.0681474	0.237486	0.0391403	0.303948
YHR076W	PTC7	1		0.524674	0.348278	0.578915	0.231786	1.2263	0.736558
YMR079W	SEC14	1	B	0.556464	0.0802991	0.0245165	0.228741	0.0561197	0.0725356
YLR049C		1		-0.324979	0.378415	2.31454	0.2277	1.05455	0.463928
YDR305C	HNT2	1		0.0931439	0.00849473	0.113818	0.227126	0.0994739	0.165101
YGR034W	RPL26B	1		0.0598947	0.109947	0.168438	0.225191	0.0222839	0.063029
YHR039C-A	VMA10	1	B	0.651769	0.0355326	0.0544758	0.224875	0.112193	0.0657801
YGR001C		1		0.00204973	0.0884105	0.00797757	0.224626	0.15356	0.112826
YKR004C	ECM9	1		0.242236	0.0167577	0.0551426	0.223516	0.0673813	0.177966
YEL003W	GIM4	1		0.387481	0.153787	0.0251903	0.222564	0.362859	0.433513
YPR004C	AIM45	1		-0.106543	0.0224307	0.0172997	0.217808	0.257556	0.474442
YDR471W	RPL27B	1		-0.011918	0.0254654	0.0167181	0.213686	0.0276632	0.0430131
YDR424C	DYN2	2	F	0.799527	0.10282	0.0726313	0.213171	0.146917	0.54617
YDR005C	MAF1	1		-0.0953641	0.0309147	0.02357	0.213162	0.0455358	0.101797
YIL133C	RPL16A	1		0.0538282	0.0388968	0.0253159	0.21154	0.0936351	0.155971
YBR062C		1		-0.0625194	0.229804	0.196572	0.203123	0.197347	0.164413
YNL194C		1		-0.236174	0.570273	0.36746	0.201985	0.799335	0.487476
YHL001W	RPL14B	1		0.094764	0.0100043	0.00841918	0.197973	0.0399795	0.02112
YKR095W-A	PCC1	1		-0.136705	0.0655881	0.139237	0.195994	0.145419	0.189739
YCL002C		1		0.209112	0.427849	0.129493	0.195363	0.269606	1.11195
YFR024C-A	LSB3	1	B	-0.0940411	0.0276186	0.11351	0.194096	0.100047	0.110344
YMR143W	RPS16A	1	C	0.197809	0.00708152	0.0020181	0.18917	0.0250532	0.0759422
YKR057W	RPS21A	1		0.115012	0.0364319	0.0515516	0.186913	0.234905	0.155343
YBR082C	UBC4	1		0.029741	0.0201375	0.0155943	0.186561	0.029027	0.0940813
YBL092W	RPL32	1		0.0715358	0.185879	1.88422	0.185788	0.0697261	0.376261
YHR021C	RPS27B	1		-0.0345832	0.0449499	0.0309912	0.174725	0.0514818	0.0726702
YKL190W	CNB1	1		-0.0607436	0.00482529	0.0103641	0.165537	0.0396257	0.0782903
YLR426W		1		-0.0185704	0.0681769	0.0508559	0.163745	0.461757	0.442066
YER014C-A	BUD25	1	H	0.958418	0.406692	1.13023	0.161211	0.605754	14.6895
YJL130C	URA2	1		0.502247	0.205085	0.292931	0.161145	1.08435	0.680651
YCL012C		1		-0.082194	0.281243	0.249453	0.160279	0.814282	0.390899
YKL006C-A	SFT1	1	C	0.427441	0.0821203	0.0381698	0.15518	0.114261	0.0420126
YAL030W	SNC1	1		-0.00542272	0.0249854	0.0232456	0.154773	0.0710193	0.0713863
YJL041W	NSP1	1		-0.109662	0.0451566	0.0153123	0.152469	0.0444965	0.0971349
YEL076C-A		1		-0.154924	0.0247281	0.0300499	0.144968	0.00858088	0.0224901
YDL061C	RPS29B	1		0.0771964	0.01255	0.0756414	0.144251	0.0214611	0.0173586
YDL108W	KIN28	1	C	0.00744524	0.284177	0.0213584	0.138285	0.590788	0.104243
YAL016W	TPD3	1		0.871056	1.83667	9.65193	0.137687	1.94727	0.378812
YMR125W	STO1	1		0.0733318	0.0256088	0.0469121	0.136719	0.166292	0.19994
YPL218W	SAR1	1		-0.249203	0.107829	0.180851	0.133301	0.702068	0.615246
YNL038W	GPI15	1		0.0806692	0.0389822	0.112527	0.129968	6.78256	5.21922
YER074W-A	YOS1	2		0.00765763	2.95281	1.52662	0.128975	1.36177	3.60015
YPR170W-B		1		-0.386317	0.235183	0.273403	0.119057	0.284931	0.581326
YKL190W	CNB1	1	B	0.247989	0.0379497	0.0251999	0.116121	0.030697	0.088104
YNL302C	RPS19B	1	B	-0.083158	0.0183886	0.028904	0.115487	0.00843587	0.068457
YFL034C-A	RPL22B	1	C	0.41903	0.175759	0.0282119	0.115204	0.0422647	0.0595098
YDR381C-A		1		-0.116503	60.0217	55.3329	0.114436	0.20036	0.413087
YMR116C	ASC1	1		0.047554	0.287461	0.0844954	0.114137	0.00952841	0.00121673
YNL112W	DBP2	1		-0.0333437	0.171078	0.0878891	0.112534	0.000824537	0.0422985
YIL106W	MOB1	1	C	-0.0644457	0.294739	0.0589569	0.102659	0.190573	0.205539
YJR005C-A		1		-0.266559	0.338597	0.246406	0.0988819	0.271631	0.127953
YBR255C-A		1		0.0047928	0.521084	1.22207	0.0984883	0.569791	0.678681
YJL130C	URA2	1	B	-0.138744	0.0201635	0.0391945	0.0934905	0.0920746	0.102263
YML056C	IMD4	1	D	0.287198	0.0656153	0.0285394	0.0925368	0.0534999	0.115886
YKL023W		1		0.269762	0.0240141	0.0308805	0.0901767	0.0925828	0.227005
SNR17A	SNR17A	1		0.0663809	0.025268	0.0327977	0.0885412	0.0554994	0.0850949
YJL001W	PRE3	1		-0.116937	0.041368	0.138194	0.086365	0.063745	0.0187066
YJR079W		1		0.548438	0.0472802	0.314876	0.0731942	0.194508	0.111053
YOR234C	RPL33B	1	B	-0.800761	0.241724	0.032945	0.0730399	0.0929018	0.181352
YDL075W	RPL31A	1		0.00427248	0.0503713	0.0435223	0.071834	0.0221481	0.0303721
YPL175W	SPT14	1	A	0.00971532	0.130618	0.159945	0.0707257	0.344982	0.269805
YIL156W-B		1		0.571559	0.212915	0.517803	0.0682339	25.9398	24.9176
YPR043W	RPL43A	1		-0.237007	0.0274755	0.0268748	0.065744	0.0196099	0.023514
YLL057C	JLP1	1		0.117211	0.0528129	0.087084	0.0624811	0.153511	0.099784
YPL079W	RPL21B	1		-0.0473906	1.47698	4.58019	0.0601784	1.80828	3.68739
YLL050C	COF1	1		0.0207365	0.0823797	0.118113	0.0565802	0.0545118	0.192603
YFL031W	HAC1	1	B	0.459247	1.85345	0.643219	0.0564448	0.573737	0.999872
YLL067C		1	B	-0.0537577	0.214211	0.0264664	0.0539743	1.31704	1.03272
YDR099W	BMH2	1	C	0.727737	0.410593	0.112156	0.0535278	0.174294	0.149747
YOL047C		1		0.34679	0.0211769	0.0885715	0.0530677	0.660955	0.421806
YCR031C	RPS14A	1	B	0.0637563	0.434239	0.203711	0.0430351	0.641	0.65091
YPL230W	USV1	1	B	0.0379152	0.411544	0.210784	0.03935	7.04211	6.49808
YPR132W	RPS23B	1		0.0336302	0.0453195	0.0828216	0.0370542	0.00627442	0.0100415
YNL004W	HRB1	1		-0.242825	0.163484	0.227641	0.0358245	0.196345	0.0606515
MT-1	#N/A	1		-0.555787	1.48398	0.848167	0.0352519	22.7282	23.5034
YDL130W	RPP1B	1		0.333404	0.501287	1.75886	0.0350917	0.229484	0.122988
YML026C	RPS18B	1		0.0738152	0.0210893	0.0194001	0.0338268	0.0379873	0.0244665
YNL246W	VPS75	1		0.177412	0.595128	0.942675	0.032531	0.189061	1.00686
YGL189C	RPS26A	1	B	-0.38867	0.0132349	0.0991582	0.0313392	1.78367	1.312
YJL189W	RPL39	1	B	-0.281771	0.612287	0.359133	0.0297915	1.94667	0.483566
YHR016C	YSC84	1	B	-0.207396	0.102485	0.0768412	0.0261305	0.259051	0.276201
YOL048C	RRT8	1		0.172314	0.0219556	0.149498	0.0260414	0.190878	0.290613
YPR098C		1		-0.46443	1.05723	0.426367	0.0246402	0.0918104	0.239384
YLR096W	KIN2	1		-0.114185	0.202711	0.0458053	0.0245938	0.301767	0.0532059
YKL006C-A	SFT1	1		-0.0446582	0.0672586	0.0191241	0.0239635	0.0417578	0.165687
YAL003W	EFB1	1		-0.237902	0.199562	0.158757	0.0231268	0.167511	0.109586
YLR078C	BOS1	1		0.347661	0.10652	0.0426792	0.0213896	0.133436	0.151009
YMR142C	RPL13B	1		0.0675793	0.317056	0.305956	0.0200316	0.980251	0.836592
YKR095W-A	PCC1	1	B	0.54676	0.0280684	0.0130037	0.0195524	0.0704037	0.0360967
YBL050W	SEC17	1	B	0.379505	0.0624683	0.0603682	0.0162241	0.0646485	0.071363
YDR381C-A		1	E	-0.784316	0.187736	0.464032	0.0149724	0.226041	0.119038
YPL075W	GCR1	1		-0.499772	0.711957	5.62921	0.0142271	0.474672	0.542732
YLR344W	RPL26A	1		-0.0310309	0.0133928	0.0165877	0.0127989	0.0753158	0.0855768
YGL226C-A	OST5	1	A	0.114228	0.0554794	0.0801769	0.0119347	0.0864191	0.266366
YML073C	RPL6A	1		0.0237393	0.0892212	0.142336	0.0115804	0.11145	0.0624413
YLR128W	DCN1	1	B	0.112335	0.135341	0.147113	0.00243602	0.677103	0.56681
YNL096C	RPS7B	1		-0.0271888	0.0679331	0.076705	0.00183299	0.0682767	0.0890571
YLR312W-A	MRPL15	1		0.0584762	0.651284	0.0689612	0.000172873	0.370957	0.0437259
YJR079W		1	B	0.557748	0.0288203	0.00463483	-0.00044299	1.65136	1.53241
YJL177W	RPL17B	1		0.20537	0.540973	0.459976	-0.00574478	0.251088	0.396467
YGR214W	RPS0A	1		0.000163404	0.0783983	0.0993376	-0.00615666	0.177344	0.231568
YJL191W	RPS14B	1	B	-0.381767	0.0414869	0.0152836	-0.00633276	0.177446	0.178134
YKL006W	RPL14A	1		0.00787581	0.0108091	0.0149538	-0.00899251	0.0127124	0.0174988
YBR062C		1	B	0.42927	0.108831	0.975606	-0.0103324	0.480975	0.386656
YNL065W	AQR1	1		0.0102463	0.213146	0.0973547	-0.0104611	23.6939	18.1245
YHR077C	NMD2	1		-0.0838722	0.0864621	0.0518334	-0.0115701	0.166324	0.139209
YMR230W	RPS10B	1		-0.0238117	0.31414	0.895137	-0.0127042	0.0425966	0.157656
YDR381C-A		1	C	-0.409325	0.113568	0.313922	-0.0131856	0.230413	0.250644
YKL186C	MTR2	1	A	-0.348812	0.0459785	0.226866	-0.0136978	1.73317	0.114671
YHR097C		1		0.572797	0.0824096	0.201094	-0.0150492	0.18534	0.358747
YOR096W	RPS7A	1		0.0179909	2.1643	3.3565	-0.0164625	0.19179	0.211638
YGR296W	YRF1-3	1		0.0221526	0.0329918	0.0273945	-0.0168692	0.0760406	0.10187
YHR012W	VPS29	1	B	0.743817	0.459742	0.37077	-0.0178987	0.73329	0.959999
YMR079W	SEC14	1		-0.164904	0.0691294	0.0292936	-0.0214692	0.0941601	0.0507528
YLR329W	REC102	1	B	0.388975	1.36955	0.380708	-0.0224111	0.314218	0.0947586
YKL002W	DID4	1		0.182345	0.148626	0.283591	-0.0293139	0.706531	0.415207
YGR118W	RPS23A	1		0.0195922	0.105635	0.172955	-0.0332719	0.0634451	0.0747675
YNL301C	RPL18B	1		0.0128038	0.221395	0.244391	-0.0336262	0.234064	0.266138
YCR033W	SNT1	1		-0.00141484	0.098793	0.0403349	-0.035034	0.515216	0.364972
YCR028C-A	RIM1	1		-0.100538	0.0489882	0.0537493	-0.0400461	0.115984	0.155349
YNL050C		1		0.166102	0.254372	0.152303	-0.0403894	2.07436	0.296575
YBL027W	RPL19B	1		-0.0634472	0.151058	0.0602224	-0.0411514	0.227552	0.35944
YER014C-A	BUD25	1		-0.511927	0.236086	0.815306	-0.0427438	0.573802	4.32573
YOR234C	RPL33B	1		0.0788361	18.3203	0.148095	-0.0431112	0.0535408	0.030018
YFR024C-A	LSB3	1		0.0684296	0.0445271	0.0529944	-0.0434484	0.12871	0.124383
YKL156W	RPS27A	1		-0.171029	0.14334	0.170379	-0.0436028	0.069065	0.0992078
YIL018W	RPL2B	1		0.00581236	0.0610205	0.0510823	-0.0486066	0.279935	0.30554
YIL106W	MOB1	1		-0.238682	0.0620501	0.0378205	-0.0489991	0.0957835	0.134298
YPL218W	SAR1	1	B	-0.694482	0.447069	0.0628086	-0.0519571	0.118335	0.475509
YJR021C	REC107	1	B	-0.46993	0.124842	0.029613	-0.0540168	0.185068	0.030865
YDL012C		1		-0.0297335	0.0207279	0.138543	-0.0542808	0.0653108	0.0568905
YIL069C	RPS24B	1		0.0860702	0.10402	0.0982219	-0.0579967	0.0263699	0.0622675
YMR133W	REC114	1	A	0.0791494	0.119281	0.340301	-0.0583148	0.495	0.37799
YKL150W	MCR1	1		-0.963211	0.506363	0.51991	-0.0590782	1.07537	1.70071
YML056C	IMD4	1		-0.0764728	0.0497881	0.014187	-0.0635351	0.145711	0.132833
YGL031C	RPL24A	1		-0.0799183	0.034092	0.0272541	-0.0644818	0.996946	4.95547
YLR448W	RPL6B	1		-0.00518562	0.460289	1.78113	-0.06492	0.417962	0.391081
YJR145C	RPS4A	1		-0.00310138	0.0461317	0.030958	-0.0655123	0.00936852	0.0179106
YHR199C-A	NBL1	1		-1.21658	4.39684	136.022	-0.0656774	0.498691	0.695447
YOR235W	IRC13	1		0.0988175	0.19801	0.333312	-0.0659054	0.240883	0.131828
YHL050C		1		-0.0307526	0.00773216	0.0076007	-0.0673663	0.0116238	0.0109612
YER056C-A	RPL34A	1	B	0.505258	0.0344998	0.0415551	-0.068054	0.0996437	0.168396
YML034W	SRC1	1	B	0.943264	0.0786651	0.265213	-0.0686094	1.74659	0.833652
YGL251C	HFM1	1		-0.772383	64.212	6.06193	-0.0694449	8.19763	4.16558
YGR225W	AMA1	1		0.311671	0.120426	0.1785	-0.0719509	1.98145	0.446184
YPR063C		1		0.0318384	0.158717	0.146094	-0.0736691	0.413637	0.142396
YIL177C	Y'	1		0.0759557	0.0156791	0.00918699	-0.0750686	0.0789755	0.0766445
YML067C	ERV41	1	B	0.491297	0.199295	0.179124	-0.0775928	0.340367	0.38785
YHR010W	RPL27A	1		-0.133645	0.31951	0.290319	-0.078794	0.0368796	0.0662307
YNL302C	RPS19B	1		-0.106045	0.0358406	0.0288537	-0.0803311	1.80341	0.788757
YHR141C	RPL42B	1		-0.0137357	0.0146502	0.0124395	-0.0811375	0.0379863	0.0137261
YDR092W	UBC13	1		-0.148178	0.0215163	0.00179497	-0.0836491	0.022722	0.0689751
YBL072C	RPS8A	1		-0.102681	0.0491882	0.127964	-0.0846579	0.533903	0.404558
YOR293W	RPS10A	1	B	-0.093401	0.0449404	0.0315056	-0.0909817	0.953039	1.33462
YHR203C	RPS4B	1	C	0.619395	0.0134559	0.00901045	-0.0943697	0.0398584	0.0704224
YER044C-A	MEI4	1		0.0762379	0.063531	0.130399	-0.0947731	0.171602	0.170765
YHR016C	YSC84	1		-0.263911	0.120879	0.198888	-0.0962886	0.329163	0.460894
YNL050C		1	B	0.574951	0.0525416	0.265657	-0.0970858	0.31062	0.25855
YDL029W	ARP2	1		0.0107684	0.348626	0.373953	-0.0999625	1.31551	1.27143
YDR064W	RPS13	1		-0.0447992	0.054024	0.0394433	-0.105902	0.171235	0.187337
YLR316C	TAD3	1	B	0.809829	0.15719	0.595188	-0.105947	0.0185988	0.0998432
YMR201C	RAD14	1	B	0.406389	0.23102	0.0843131	-0.107396	0.0952899	0.184387
YPR063C		1	B	-0.134603	0.189533	0.0786393	-0.107598	1.17686	0.344642
YIL004C	BET1	1	B	0.0511126	0.0344164	0.0404832	-0.108858	0.197214	0.194032
YJL136C	RPS21B	1		-0.0438301	0.0668999	0.0567081	-0.110481	0.0963115	0.178479
YLR287C-A	RPS30A	1		-0.0333829	0.0257643	0.0715721	-0.11086	0.133778	0.117408
YDR025W	RPS11A	1		0.00677306	1.58522	1.50031	-0.113781	0.951693	2.08193
YKL180W	RPL17A	1		-0.0688749	0.0132202	0.0177118	-0.115191	0.364531	0.367883
YIL111W	COX5B	1		0.00934224	0.0487027	0.0816468	-0.115488	0.0448908	0.0559829
YPR187W	RPO26	1		0.283724	8.27786	6.00071	-0.115559	0.117688	0.703851
YML094W	GIM5	1		0.0259065	0.13055	0.211978	-0.117773	0.165169	0.259588
YBR078W	ECM33	1		-0.147832	1.37793	2.19571	-0.119194	0.0673449	0.0521374
YDL108W	KIN28	1		-0.45837	2.51988	11.4936	-0.128333	0.867989	0.202624
YML056C	IMD4	1	E	0.00207606	0.0285956	0.00206839	-0.131054	0.0397963	0.052716
YNL147W	LSM7	1		0.0394401	0.0818772	0.0572062	-0.131584	0.149868	0.163273
YBL018C	POP8	1		0.0626768	0.595875	1.24275	-0.134557	0.288087	0.698912
YGL251C	HFM1	1	B	-0.317702	23.9361	1.55079	-0.137244	0.781314	1.092
YPL081W	RPS9A	1		-0.0416287	0.245383	0.406118	-0.137642	0.142993	0.112034
YDR424C	DYN2	2		-0.172265	0.185994	0.187958	-0.139831	0.211386	0.109596
YDR447C	RPS17B	1		-0.0141621	0.0358599	0.051511	-0.142707	0.149842	0.172361
YML034W	SRC1	1	C	0.193735	0.0717869	0.380042	-0.14523	0.282863	0.231744
YNL130C	CPT1	1	B	0.693122	0.0216253	0.0769087	-0.14606	0.576764	1.13976
YIL177C	Y'	1	B	0.780438	0.0120492	0.0116067	-0.146413	0.297472	0.427773
SNR17B	SNR17B	1		0.043911	0.265642	0.273503	-0.147405	0.277103	0.240685
YBL040C	ERD2	1		-0.0354219	0.209084	0.1122	-0.149779	0.223813	0.124244
YDL082W	RPL13A	1		-0.090828	0.0735334	0.0559966	-0.149914	0.0856641	0.0645655
YBR090C		1		-0.269877	0.0629155	0.0512148	-0.150892	0.117918	0.126729
YDR424C	DYN2	2	C	0.163183	0.0314702	0.0459286	-0.155951	0.313651	0.538713
YDL083C	RPS16B	1		-0.0595129	0.0565414	0.107039	-0.15786	0.660769	0.678689
YER102W	RPS8B	1		-0.0985492	0.031318	0.0230448	-0.164628	0.062438	0.0894864
YGL076C	RPL7A	1		-0.0360504	17.3842	2.65479	-0.166384	1.26905	2.68115
YGR183C	QCR9	1		-0.204554	0.054796	0.026473	-0.168714	0.161554	0.189761
YBR119W	MUD1	1		-0.307479	1.24273	0.872577	-0.169665	4.82048	0.858575
YIL052C	RPL34B	1		0.162126	0.234677	0.504617	-0.170257	0.0821223	0.708372
YIL106W	MOB1	1	B	0.978927	0.0948544	0.0600906	-0.173419	0.0433224	0.13406
YPL090C	RPS6A	1		-0.0216165	0.0977933	0.222366	-0.174641	0.289892	0.298161
YGR029W	ERV1	1		-0.0774808	0.16094	0.0736896	-0.175023	0.431357	0.307178
YLR061W	RPL22A	1		-0.0204434	0.11624	0.129617	-0.176902	0.13997	0.0808683
YHR203C	RPS4B	1		-0.133189	0.196176	0.135127	-0.180046	0.163602	0.251986
YDR099W	BMH2	1	B	-0.59469	0.350248	0.358764	-0.182595	0.392195	0.988044
YER074W	RPS24A	1		-0.06267	0.188964	0.212828	-0.185806	0.190031	0.130901
YBR189W	RPS9B	1		-0.00801654	1.80934	1.54201	-0.186086	1.22152	1.59695
YLR316C	TAD3	1		0.483503	0.0864612	0.110356	-0.190388	1.16157	0.854746
YNL066W	SUN4	1		-0.0676951	0.0776935	0.0398787	-0.190805	0.0669757	0.0279805
YLR388W	RPS29A	1	B	0.0114847	1.15844	0.28161	-0.195304	10.6575	3.72763
YLR048W	RPS0B	1		-0.0716102	0.821119	0.58994	-0.197533	0.803833	0.667687
YHR039C-A	VMA10	1		0.241783	0.345412	0.28859	-0.198054	0.0637506	0.163131
YKR094C	RPL40B	1		-0.0969977	0.0852944	0.0888686	-0.200431	0.00678903	0.0290995
YPL175W	SPT14	1	B	-1.30498	0.929889	0.120335	-0.20063	0.693895	0.69225
YBL091C-A	SCS22	1		0.297456	0.509166	0.337239	-0.201833	0.519624	0.434179
YDL136W	RPL35B	1		-0.0291044	0.042417	0.0277477	-0.203048	0.0614937	0.0972549
YDL115C	IWR1	1	B	0.028208	0.164047	0.247118	-0.204552	0.283377	0.121482
YBR084C-A	RPL19A	1		0.0497376	0.240925	0.145307	-0.207191	0.115909	0.0867819
YML124C	TUB3	1		0.177152	0.095947	0.0858376	-0.208219	0.130202	0.146712
YBR048W	RPS11B	1		-0.047849	0.375521	0.226249	-0.209705	0.125288	0.0969738
YDR381W	YRA1	1		-0.0260052	0.565079	0.735115	-0.213219	1.11034	3.21115
YPR028W	YOP1	1		-0.199889	0.494232	0.550323	-0.217493	0.316935	0.589134
YDR381C-A		1	D	0.292045	0.336125	0.15316	-0.218271	0.174628	0.356425
YLR316C	TAD3	2		0.252803	0.523584	0.327826	-0.221019	16.5352	3.40707
YOR221C	MCT1	1		0.0472124	0.251483	0.294723	-0.223879	0.406081	0.197915
YLR173W		1		0.453721	0.241719	1.14306	-0.225693	0.75434	0.534592
YNL138W-A	YSF3	1	B	0.467549	0.136845	1.15612	-0.230595	0.0902173	0.145933
YDL191W	RPL35A	1		0.0536263	0.245911	0.194644	-0.240333	0.188744	0.193291
YNL312W	RFA2	1		-0.107218	0.586404	0.625356	-0.240942	0.369907	0.696859
YER093C-A	AIM11	1	B	0.164536	0.0460524	0.0966409	-0.241074	0.167866	0.17804
YER044C-A	MEI4	1	B	-0.179692	0.0284339	0.0389403	-0.242843	0.0250434	0.0412928
YGL103W	RPL28	1		-0.178474	0.0459804	0.0354112	-0.243039	0.0135134	0.0242482
YMR143W	RPS16A	1	B	-0.0517976	0.011088	0.00752102	-0.246033	0.0474207	0.0586101
YIL073C	SPO22	1		0.703802	0.606854	0.5218	-0.246852	0.968434	0.765603
YHR041C	SRB2	1		-0.328632	0.0867496	0.109182	-0.250458	0.272785	0.484488
YLR448W	RPL6B	1	B	-0.109581	0.0242693	0.045591	-0.25192	0.114127	0.182113
YPL283C	YRF1-7	1		-0.155737	0.116594	0.076254	-0.252394	0.40608	0.675952
YIL177C	Y'	1	D	0.549351	0.0235501	0.0131952	-0.256272	0.454526	0.802073
YPL129W	TAF14	1		0.128324	0.118189	0.174082	-0.256566	0.220283	0.275948
YLR275W	SMD2	1		0.277365	0.0468626	0.0272647	-0.258136	0.103539	0.0875646
YNL138W-A	YSF3	1	C	0.0159988	0.481651	0.132513	-0.259406	0.0688534	0.0942013
YBR191W	RPL21A	1		0.0274775	0.0941127	0.154742	-0.260358	0.299959	0.276567
YEL012W	UBC8	1		-0.125618	0.103177	0.0340397	-0.266116	0.104145	0.139377
YBL026W	LSM2	1		-0.630757	2.05272	0.531375	-0.267414	0.475142	1.15528
YNL147W	LSM7	1	B	1.176	0.026956	0.102523	-0.268867	1.91072	3.31034
YMR225C	MRPL44	1	B	0.0287573	2.14228	1.51236	-0.269222	0.122391	0.427255
YBL087C	RPL23A	1	B	0.634444	8.17584	12.5007	-0.27066	13.1845	5.62514
YNL069C	RPL16B	1		0.0193584	0.191229	0.208724	-0.277616	0.971602	0.768148
YDL137W	ARF2	1	B	-0.2864	0.293014	0.185415	-0.280092	0.387032	0.405279
YMR292W	GOT1	1		-0.376387	0.582298	0.347573	-0.283188	2.08875	2.02743
YCL005W-A	VMA9	1	B	-0.556219	0.135901	0.129712	-0.283832	0.345642	0.826306
YKL157W	APE2	1	B	1.13824	0.0275514	0.116557	-0.283983	0.233545	0.172011
YLR054C	OSW2	1		0.214251	0.319448	0.184587	-0.287	0.27401	1.09378
YOL120C	RPL18A	1		0.0505644	0.783382	0.871065	-0.288044	0.377148	0.418607
YML034W	SRC1	1	A	1.07127	0.0354241	0.655486	-0.288805	0.613828	0.284427
YNL265C	IST1	1		-0.196747	0.123037	0.177626	-0.292653	0.272371	0.17936
YBL059W		1		0.0235271	0.0470261	0.0205627	-0.295612	0.0177888	0.104416
YKL186C	MTR2	1	C	-0.298451	4.98368	3.24639	-0.296244	0.762819	0.207019
YGL183C	MND1	1	B	0.474605	0.0656565	0.381612	-0.296889	0.398063	0.215583
YML085C	TUB1	1		0.138595	0.0716721	0.117258	-0.298312	0.278368	0.115231
YPL230W	USV1	1	A	-0.466029	0.744067	0.669789	-0.308848	0.2617	0.153258
YDL125C	HNT1	1		-0.44003	3.34642	1.12076	-0.315242	1.3775	0.674746
YMR125W	STO1	1	B	0.692043	0.027643	0.0284495	-0.324026	0.0594598	0.0715409
YNL147W	LSM7	1	C	1.04321	0.180765	0.117758	-0.327785	0.228629	0.316617
YMR194C-B	CMC4	1		-0.125475	0.145087	0.249522	-0.331349	0.470504	0.232836
YER007C-A	TMA20	1		-0.296022	0.534658	0.699173	-0.332074	2.11043	1.90215
YOL121C	RPS19A	1		-0.051393	0.120556	0.120767	-0.334394	0.227569	0.258841
YGL251C	HFM1	1	E	-0.378766	20.6315	1.46731	-0.337241	5.35577	4.86002
YOR293W	RPS10A	1		-0.0971848	0.473417	0.284093	-0.337912	0.356225	0.424409
YMR194W	RPL36A	1		-0.205782	0.0190668	0.0222162	-0.338418	0.0551886	0.132513
YIL148W	RPL40A	1		0.0230697	0.342992	0.335271	-0.338765	0.109801	0.315967
YNL318C	HXT14	1		0.116555	0.301408	0.0855201	-0.344217	0.256521	0.0772746
YJR021C	REC107	1		-0.352177	0.13603	0.0842822	-0.345915	0.324858	0.0416953
YOL127W	RPL25	1		-0.199005	0.328377	0.426995	-0.348862	0.487287	0.572061
YBR181C	RPS6B	1		-0.0652478	1.91454	1.8101	-0.351356	1.99107	2.46749
YNL012W	SPO1	1		-0.0172936	0.307895	0.0718611	-0.359012	1.11401	0.299221
YCR097W	HMRA1	2		0.151234	0.0876372	0.0268736	-0.366966	0.0797757	0.183676
YDR397C	NCB2	1		-0.0195775	0.0841122	0.187641	-0.367097	0.199855	0.304998
YAL001C	TFC3	1		-0.114445	0.273436	0.0324055	-0.372227	0.326239	0.65983
YKL133C		1		0.0620774	0.45137	0.637006	-0.376238	0.395002	0.0955419
YDR500C	RPL37B	1		-0.302864	0.0167702	0.0307349	-0.383899	0.0354777	0.0335861
YFR032C-A	RPL29	1		-0.461071	0.113157	0.168137	-0.388111	0.491464	0.402572
YDL137W	ARF2	1	A	-0.0548595	0.0755021	0.164688	-0.395581	0.330596	0.197499
YDR381C-A		1	F	-0.561709	0.433256	0.107506	-0.398035	0.0559517	0.126217
YNL339C	YRF1-6	1		-0.0748127	0.170245	0.171946	-0.398301	0.249994	0.15855
YHR101C	BIG1	1		-0.0117704	1.01006	3.69281	-0.399183	0.60246	0.552714
YDR381C-A		1	G	-1.52673	3.0295	1.5176	-0.401056	1.06365	0.730197
YBR237W	PRP5	1		0.276466	0.20445	0.0961277	-0.404382	0.329535	0.169041
YKR005C		1		-0.389937	0.408175	0.438581	-0.408794	0.434685	#DIV/0!
YER014C-A	BUD25	1	E	1.2253	0.321163	0.802802	-0.41042	0.0746717	10.9744
YIL004C	BET1	1		-0.319794	3.34487	2.04125	-0.410993	0.28415	0.226875
YGR027C	RPS25A	1		0.0378992	0.342236	0.29617	-0.413392	0.0985588	0.299216
YKL080W	VMA5	1		0.118407	0.0594194	0.131926	-0.418822	0.645106	0.224195
YOL047C		1	B	-0.397156	0.0750061	0.0512669	-0.425205	0.177053	0.208167
YOR182C	RPS30B	1		0.0276868	0.364433	0.132365	-0.427792	0.151086	0.137406
YKL186C	MTR2	1	B	0.465106	0.0135827	0.150774	-0.431084	0.73933	0.274739
YLR445W		1		0.187178	1.08382	0.120723	-0.436283	0.472496	0.873812
YBL040C	ERD2	1	B	0.0557327	0.128289	0.0315549	-0.436699	0.103296	0.142601
YJL024C	APS3	1		0.205031	0.229796	0.153413	-0.437424	0.389791	0.205286
YNL162W	RPL42A	1		-0.053807	0.0412296	0.0551336	-0.437449	0.194517	0.149405
YPL075W	GCR1	1	D	-0.962141	0.0788564	0.0264232	-0.442234	3.44925	2.68371
YML056C	IMD4	1	G	-0.0719989	0.00485814	0.0254217	-0.451455	0.233379	0.214212
YNR053C	NOG2	1		-0.611861	0.0967792	0.0284744	-0.46452	0.0207072	0.0641865
YHR012W	VPS29	1		-0.198892	0.122468	0.0998708	-0.4648	0.0762297	0.0438749
YBL111C		1	B	0.0411002	0.00516164	0.00860495	-0.47575	0.079795	0.0187384
YHR001W-A	QCR10	1		0.0101659	0.4072	0.0419595	-0.480392	0.60173	0.624149
YLR367W	RPS22B	1	B	-0.356465	0.336404	0.143112	-0.490418	0.782221	0.178257
YGL226C-A	OST5	1	D	1.08545	0.0920434	0.246504	-0.505899	0.345519	0.278472
YGL251C	HFM1	1	C	-0.317766	14.0724	1.05363	-0.51273	0.342321	0.287003
YCR097W	HMRA1	1		0.36471	0.0591827	0.0199278	-0.515194	0.0297534	0.163497
YDR535C		1	D	1.06158	0.345418	0.627937	-0.520273	0.475332	0.778788
YDL079C	MRK1	1		0.411813	0.128583	0.138183	-0.521052	0.861709	0.566718
YLR306W	UBC12	1		-0.134941	0.0831365	0.34618	-0.522751	0.492465	0.248909
YGL226C-A	OST5	1	B	0.278918	0.0686638	0.164462	-0.52542	1.0037	0.489769
YOR122C	PFY1	1		-0.387467	0.0641727	0.114474	-0.532662	1.96005	1.94675
YML124C	TUB3	1	C	-0.0325503	0.105255	0.137823	-0.533618	0.0906081	0.126294
YDR318W	MCM21	1		0.048035	0.257903	0.0892796	-0.543583	0.57051	0.196081
YGL251C	HFM1	1	D	-0.356318	33.2654	2.58009	-0.547422	0.739514	0.400951
YBR215W	HPC2	1		-0.0345213	0.247415	0.0682521	-0.548762	0.821927	0.194485
YBL040C	ERD2	1	C	-0.0575768	0.288784	0.0863584	-0.555847	0.128186	0.0406229
YER014C-A	BUD25	1	G	-0.443974	1.45955	1.18659	-0.563661	0.564474	7.7846
YER014C-A	BUD25	1	D	-0.707655	2.64501	0.673952	-0.565476	0.207528	12.5392
YFR031C-A	RPL2A	1		-0.0292972	0.0802524	0.133501	-0.569254	1.98522	7.77003
YGL232W	TAN1	1		0.452504	0.118038	0.115295	-0.582212	0.440018	0.536177
YFR024C-A	LSB3	1	E	1.02174	0.0480266	0.0610697	-0.587961	0.0656077	0.0727633
YMR133W	REC114	1	B	-0.336342	0.18277	0.48348	-0.600555	0.347584	0.322549
YDR318W	MCM21	1	B	0.59266	0.443268	0.399193	-0.611877	0.291349	0.16378
YPR111W	DBF20	1		-1.23061	0.317132	0.0797551	-0.630149	0.191206	0.0926682
YMR079W	SEC14	1	D	0.665523	0.0487322	0.026564	-0.633579	0.127026	0.133157
YLR464W		1	B	0.301711	0.00562777	0.0156266	-0.63531	0.0435725	0.0577818
YCL005W-A	VMA9	2		0.10507	0.215205	0.631005	-0.637386	0.82219	0.649853
YDR424C	DYN2	2	D	-0.0424292	0.0657321	0.0298341	-0.638176	0.446327	0.812535
YDL189W	RBS1	1		-0.101894	0.0197242	0.0266832	-0.640526	0.486199	0.486469
YLR211C		1		-0.497979	0.744058	1.15686	-0.65194	0.769454	0.630449
YKL186C	MTR2	1	F	-0.561227	0.390948	0.179382	-0.655712	1.70989	0.0224647
YGL076C	RPL7A	1	B	0.05877	0.169212	0.0110487	-0.686915	0.580542	0.225834
YCR031C	RPS14A	1		-0.411449	7.11466	5.12988	-0.688275	4.77977	2.62961
YJL205C	NCE101	1		-1.11011	0.509554	0.12879	-0.694063	0.944894	2.20466
YGL033W	HOP2	2		-0.518027	0.197059	0.087389	-0.7265	0.336949	0.0575471
YHR199C-A	NBL1	1	B	-0.0247382	2.24781	1.73326	-0.745085	2.1974	0.74241
YER014C-A	BUD25	1	C	-0.55387	1.48066	7.37762	-0.750904	0.0640809	5.92335
YGL232W	TAN1	1	C	1.05293	0.0845019	0.0868507	-0.754464	0.297347	0.241247
YBL087C	RPL23A	1		0.119718	15.954	23.1944	-0.758592	45.5332	9.39493
YJL031C	BET4	1		-0.438856	0.753466	0.636716	-0.778436	1.69591	4.74861
YNL044W	YIP3	1		-0.413074	41.3571	144.458	-0.781785	0.303248	0.238713
YLR329W	REC102	1	D	0.0223721	1.32716	0.488209	-0.784073	0.73053	0.0334599
YKL186C	MTR2	1	D	0.232377	0.517896	0.116935	-0.805454	0.738481	0.418567
YKL186C	MTR2	1	E	-0.103647	0.141394	0.0870432	-0.809999	0.967018	0.275941
YKL186C	MTR2	1	G	-0.157561	0.0827686	0.0811414	-0.814245	0.797114	0.155128
YDL029W	ARP2	1	B	0.0138081	0.0620902	0.0810563	-0.819911	0.177316	0.228716
YLR388W	RPS29A	1		-0.805435	13.5111	7.85037	-0.825064	8.61857	8.82138
YBL059C-A	CMC2	1		-0.0954938	0.091902	0.125333	-0.873323	0.496233	0.676953
YML124C	TUB3	1	D	-0.0768606	0.130149	0.370735	-0.87544	1.60511	1.4685
YMR194C-B	CMC4	1	B	0.565429	0.371418	0.826514	-0.888087	0.446535	0.0875571
YJR112W-A		1		-0.0854077	0.245241	0.406787	-0.899001	1.06747	0.911934
YPL198W	RPL7B	1		-0.311676	1.02222	0.214863	-0.912373	0.527244	0.41432
YDR535C		1	E	0.992312	0.0953671	0.140933	-0.920155	1.14337	1.16398
YBR230C	OM14	1		-0.0297551	0.16993	0.0457556	-0.921111	1.92147	1.1913
YIL156W-B		1	B	0.575447	0.126807	0.373184	-0.921215	0.0591108	0.251537
YML067C	ERV41	1		-0.00732864	0.205737	0.0638676	-0.931667	1.50404	0.62033
YML133C	Y'	1	B	-0.0603931	0.122176	0.101023	-0.946988	0.0733642	0.165783
YFL034C-A	RPL22B	1		-0.318347	1.33973	0.287563	-0.953038	2.83887	1.25748
YER014C-A	BUD25	1	I	0.028232	0.641898	0.689597	-1.00054	0.13891	8.88411
YER056C-A	RPL34A	1		-0.0869909	0.149214	0.34327	-1.00281	1.71571	2.06444
YAL042W	ERV46	1		-0.448244	3.18985	1.93246	-1.00664	1.04568	1.45273
YKL157W	APE2	1	C	0.975071	0.0770066	0.24987	-1.03975	0.152622	0.158544
YLL066C		1	B	-0.850463	0.372442	1.42683	-1.10032	0.499448	1.11752
YDR535C		1		0.292183	0.280065	0.302225	-1.12172	1.41246	2.08256
YJL189W	RPL39	1		-1.67228	4.84091	10.8915	-1.17608	44.4154	4.03427
YDR535C		1	C	1.88352	0.296398	1.06194	-1.30057	1.0833	0.596055
YJL205C	NCE101	1	B	-1.70283	0.316894	0.0922355	-1.60892	0.429148	0.520941
YLR316C	TAD3	2	B	0.411669	1.34035	2.4835	-1.93118	4.85638	2.14921
YER014C-A	BUD25	1	B	-1.38821	4.39192	2.16539	-7.23483	71.2752	64.37

## Sheet: Probes
Probe Name		ORF	Type	Intron Number	Alternative junction probes	Sequence
YDR397C_V1_PS1.0		YDR397C	5'SS	1		AATGTGTCGCTTCCCAAGGGTATGTTAGTTATATTGTTGTTG
YDR447C_V1_PS1.0		YDR447C	5'SS	1		AAAAAGCAGATAAAAATGGTACGTACCACGAGATGTTGAT
YDR381W_M1_PS1.0		YDR381W	mRNA Exon/Exon junctIntronon	1		AGGGACATTAAGCAGGATGCTGTAAGAGAATTTTTTGCAT
YDR450W_I1_PS1.0		YDR450W	Intron	1		TAATTACGGAACATTGCAATAGCGGTCGGAGGTAAAGTAC
YER044C-A_E2_PS1.0		YER044C-A	Exon	2		CAAGAAAGAAAGGAGATGTCGAAGATGTAGGTGCTCTCAA
YDR397C_M1_PS1.0		YDR397C	mRNA Exon/Exon junctIntronon	1		GATAATGTGTCGCTTCCCAAGGCGACCGTACAAAAGATGA
YDR500C_I1_PS1.0		YDR500C	Intron	1		CCGCCAATGAAGTTGTTCTGAATCCAGCAGTAGAGTTTAT
YDR381W_I1_PS1.0		YDR381W	Intron	1		GGTTTGTTCTTATTGGCTGGGTTAACTCAAATCAATCTGA
YEL012W_E2_PS1.0		YEL012W	Exon	2		AAGAGTTTCATGTAAAGTTCTTGGGACCAAAGGATACACC
YEL012W_V1_PS1.0		YEL012W	5'SS	1		AAAGGAGCGTAATACGAAAGATGAGGTATGTTTGATAAGATATATA
YDR450W_M1_PS1.0		YDR450W	mRNA Exon/Exon junctIntronon	1		TTCCAACACATTTTACGTTTGTTGAACACTAACGTTGACG
YDR500C_E2_PS1.0		YDR500C	Exon	2		CTCCTTCATTCGGTAAGCGTCACAACAAATCTCACACCTT
YFR032C-A_M1_PS1.0		YFR032C-A	mRNA Exon/Exon junctIntronon	1		CCGGAACAACAATACAGTTAGAAAAAAATGGCTAAGTCTAAGA
YGL031C_V1_PS1.0		YGL031C	5'SS	1		CACCAAGACAATAACTTGAGAGGTATGTCCCTATATGATGATGATT
YFR031C-A_M1_PS1.0		YFR031C-A	mRNA Exon/Exon junctIntronon	1		GATCAATAAGCAATGGGTAGAGTTATTCGTAACCAAAGAA
YGL033W_I1_PS1.0		YGL033W	Intron	1		ACATGCTCATCAAATACCGCCATTACTAACAATTGTACCC
YFR032C-A_I1_PS1.0		YFR032C-A	Intron	1		TACTCCCCTCCACCGTTATGAATCATTTTTACTAACCTTT
YFR031C-A_I1_PS1.0		YFR031C-A	Intron	1		TCATCACACCCTTTTACAGTCTTTTTATTCCTTTTGTTGA
YGL103W_E2_PS1.0		YGL103W	Exon	2		GGTAAGCACAGAAAGCACCCCGGTGGTAGAGGTATGG
YGL103W_V1_PS1.0		YGL103W	5'SS	1		TAGAAAGCACAGAGGTCACGTCTCAGGTATGTAGTTCCATTTGG
YGL033W_M1_PS1.0		YGL033W	mRNA Exon/Exon junctIntronon	1		TCAGGCAAAAGGCTCAGAAGCTGAACAATTAATAGAAGAT
YGL030W_V1_PS1.0		YGL030W	5'SS	1		TTCAATTAATCAATATACGCAGAGATGGTCAGTATAACATGATTTT
YDR471W_I1_PS1.0		YDR471W	Intron	1		GACCAATCGTGTCGATCTGCAAAAAAGGCACATGGAAAAT
YEL012W_I1_PS1.0		YEL012W	Intron	1		CACTCTTCTGAGAAAGTATGCCATAGAATGAGGATCACTA
YDR450W_E2_PS1.0		YDR450W	Exon	2		ACGTTGACGGTAACATTAAGATCGTTTACGCTTTGACCAC
YDR450W_V1_PS1.0		YDR450W	5'SS	1		AGGTTCCTTCCAACACATTTTACGGTATGTTTATTATTACTAGTGA
YER044C-A_M1_PS1.0		YER044C-A	mRNA Exon/Exon junctIntronon	1		CATCGGAAGTTGACTGGATAATCTGTTTTGCTTTAATTCA
YDR471W_E2_PS1.0		YDR471W	Exon	2		GTGGTCGTTACGCTGGTAAGAAGGTTGTGATCGTTAAGCC
YDR500C_V1_PS1.0		YDR500C	5'SS	1		CGAATATATAAGTAAAGATGGGTAGTATGTACAGGAATTATTAATTGATG
YDR381W_V1_PS1.0		YDR381W	5'SS	1		CAGGATGCTGTAAGAGTATGTTAATACGTGAAATGAGAGCTA
YEL012W_M1_PS1.0		YEL012W	mRNA Exon/Exon junctIntronon	1		AGCGTAATACGAAAGATGAGTAGCTCTAAAAGAAGGATCG
YER044C-A_I1_PS1.0		YER044C-A	Intron	1		CGTGAAATTGTCACATCCTTAACCTATTTTCTCTTTACTAACTTT
YEL076C-A_E2_PS1.0		YEL076C-A	Exon	2		GATACCCTTACCGTTATCCAGAGCTTCAGCTACTCGC
YDR500C_M1_PS1.0		YDR500C	mRNA Exon/Exon junctIntronon	1		GTAAAGATGGGTAAGGGTACTCCTTCATTCGGTAAGCGTC
YGL103W_I1_PS1.0		YGL103W	Intron	1		TTCCATCGCAAACTGAGCAAAAAGAAAGTGTGCATAGCCT
YGL033W_E2_PS2.0		YGL033W	Exon	2		GCACAATAAAGTGACAAAAACAACAGCAACCAAAGCATTA
YGL033W_V1_PS1.0		YGL033W	5'SS	1		CAGGCAAAAGGCTCAGAAGGTTAAGTATTTTTTTACATGC
YFR032C-A_V1_PS1.0		YFR032C-A	5'SS	1		CCCCGGAACAACAATACAGTTAGAAAGTACGTTATATTATCATG
YFR031C-A_V1_PS1.0		YFR031C-A	5'SS	1		TTAGATCAATAAGCAATGGGTATGTCAGCACCGTGAT
YGL103W_M1_PS1.0		YGL103W	mRNA Exon/Exon junctIntronon	1		AAGCACAGAGGTCACGTCTCAGCCGGTAAAGGTCGTATCG
YDR447C_E2_PS1.0		YDR447C	Exon	2		ATCCAAGAGATTGAGAAACAAGATTGCTGGTTACACTACT
YDR059C_M1_PS1.0		YDR059C	mRNA Exon/Exon junctIntronon	1		TAAGTGATTTAGGGAGAGATCCTCCTGCTTCATGTTCAGC
YDR424C_I2A_PS1.0		YDR424C	Intron	2	A	GTATGTAATTGTGCCATGATATACATGTTTTGTGTGTGTACATTTGAATATATAT
YDR424C_M2_PS1.0		YDR424C	mRNA Exon/Exon junctIntronon	2		TTGTTAAGGCGTCTGACATAACCGACAAGCTGAAAGAGGA
YDR139C_V1_PS1.0		YDR139C	5'SS	1		TATATTCCAGGGAAAACAAATGTATGTTCATTCAGTGGTTAA
YDR367W_V1_PS1.0		YDR367W	5'SS	1		GATCATCTCTTCTAACCCTTCCAAAAGTATGTTTCCGGCAAA
YDR129C_M1_PS1.0		YDR129C	mRNA Exon/Exon junctIntronon	1		TTGTCAAATTACAAAGAAAATTTCCAATTTTGACTCAAGA
YDR424C_I1B_PS1.0		YDR424C	Intron	1	B	CACAATTTTGTGACTTTCAATACAATTTTTCTTTACTAACTCGAGGAAGA
YDR059C_V1_PS1.0		YDR059C	5'SS	1		TTGCCAAGGAATTAAGTGATTTAGGGAGGTATGTTAAAAATAAAAT
YDR139C_M1_PS1.0		YDR139C	mRNA Exon/Exon junctIntronon	1		TTCCAGGGAAAACAAATTGATGATAAATTAACAGTAACGG
YDR424C_V2_PS1.0		YDR424C	5'SS	2		AGCTATTGTTAAGGCGTCTGACATAGTATGTAATTGTGCCATGA
YDR129C_I1_PS1.0		YDR129C	Intron	1		GTATGTATGCCTTTCTCGAATTCCCACACTGCTGAG
YGL031C_E2_PS1.0		YGL031C	Exon	2		ACCCAGGCAGAGGTACCTTGTTTGTCCGTGGTGACT
YER131W_M1_PS1.0		YER131W	mRNA Exon/Exon junctIntronon	1		CATAATCAAACAGGAAAAATGCCAAAAAAGAGAGCTTCCA
YFL039C_E2_PS1.0		YFL039C	Exon	2		GGTTGCTGCTTTGGTTATTGATAACGGTTCTGGTATGTGT
YFL039C_V1_PS1.0		YFL039C	5'SS	1		AATTAACAATGGATTCTGGTATGTTCTAGCGCTTGCACCA
YFL034C-B_V1_PS1.0		YFL034C-B	5'SS	1		ATGTCCTTCTTCAACTTCAAGTATGTTCACACTGTTGTCGTT
YFR024C-A_V1_PS1.0		YFR024C-A	5'SS	1		AGAGTGAGACAAAGTATGTTTTATACGGGTTTGGCTGGGA
YFL034C-A_M1_PS1.0		YFL034C-A	mRNA Exon/Exon junctIntronon	1		TCAACCACAATGGCTCCAAACACTTCCAGAAAGCAAAAAG
YER133W_V1_PS1.0		YER133W	5'SS	1		AGTTAGAAGCCCCAATTAAAGTATGTTAATGTTGAACTTCGC
YER131W_V1_PS1.0		YER131W	5'SS	1		CACATAATCAAACAGGAAAAGTATGTTATAAGAGCGAATAATGTGA
YFL034C-B_M1_PS1.0		YFL034C-B	mRNA Exon/Exon junctIntronon	1		CATGTCCTTCTTCAACTTCAAAGCATTCGGAAGAAACTCA
YGL030W_E2_PS1.0		YGL030W	Exon	2		AGGTAAGTCTAAGTTGATCATCATTGCCGCTAACACTCCA
YFL034C-A_I1_PS1.0		YFL034C-A	Intron	1		TTCACCCCTTATAGCTTTAACAGAGGCAATGCGCTTTCTC
YDR447C_M1_PS1.0		YDR447C	mRNA Exon/Exon junctIntronon	1		AAAAAGCAGATAAAAATGGGTAGAGTTAGAACCAAGACCG
YDR139C_E2_PS1.0		YDR139C	Exon	2		TGATAAATTAACAGTAACGGATGCACATCTAGTAGAGGGA
YDR424C_M1B_PS1.0		YDR424C	mRNA Exon/Exon junctIntronon	1	B	AAATAAGAGTACGCTGAGGTTTTCTTCCATGAATTGCAGC
YDR424C_VA1_PS1.0		YDR424C	5'SS	A	1	CGATGAAAATAAGAGTACGCGTATGTCAGTTAATCTCAGTCACA
YDR397C_I1_PS1.0		YDR397C	Intron	1		TCAAGCTTTGATGCGGGTACTGAGCGGTTATACTAACTTAGAGAA
YDR447C_I1_PS1.0		YDR447C	Intron	1		ACCAGCAGGGCATTCTTATTTATGAGCAGATTAGAAAACT
YDR381W_E2_PS1.0		YDR381W	Exon	2		AGAGTTTTGTTGAGTTATAACGAAAGGGGCCAATCTACTG
YDR424C_M1A_PS1.0		YDR424C	mRNA Exon/Exon junctIntronon	1	A	AAATGAGCGATGAAAATAAGAGTACGCCTATTGTTAAGGC
YDR139C_I1_PS1.0		YDR139C	Intron	1		TTTAAGTTTATTTACGTTTTTGAGACCTTACTAACGACCAGGA
YDR397C_E2_PS1.0		YDR397C	Exon	2		ATCAACTCCGGCATAGAATTCATAATGATCCTGTCCTCGA
YDR424C_VB1_PS1.0		YDR424C	5'SS	B	1	CGATGAAAATAAGAGTACGCGTATGTCAGTTAATCTCAGTCACA
YDR129C_V1_PS1.0		YDR129C	5'SS	1		ATATTGTCAAATTACAAGTATGTATGCCTTTCTCGAATTCCC
YGL031C_M1_PS1.0		YGL031C	mRNA Exon/Exon junctIntronon	1		CCAAGACAATAACTTGAGAGTGATAAAATGAAGGTTGAAATCG
YFL034C-B_E2_PS1.0		YFL034C-B	Exon	2		TCGGAAGAAACTCAAAGAAAAATAAAAACCAGCCCCTTAA
YFL039C_M1_PS1.0		YFL039C	mRNA Exon/Exon junctIntronon	1		TTTACTGAATTAACAATGGATTCTGAGGTTGCTGCTTTGG
YGL030W_I1_PS1.0		YGL030W	Intron	1		TCCGTTCAAAGGATGCTTCTCCATGACTGTGAAATAAAAG
YFR032C-A_E2_PS1.0		YFR032C-A	Exon	2		TAAGTCTAAGAACCATACCGCTCACAACCAAACCAGAAAG
YGL031C_I1_PS1.0		YGL031C	Intron	1		CCTGAACAACCATGCGGATTACCATTATTTATATTGACAA
YFR031C-A_E2_PS1.0		YFR031C-A	Exon	2		GTTGAGAACTTTGGATTATGCTGAACGTCACGGTTACATT
YFL039C_I1_PS1.0		YFL039C	Intron	1		TCTAGCGCTTGCACCATCCCATTTAACTGTAAGAAGAATT
YFL034C-B_I1_PS1.0		YFL034C-B	Intron	1		CTGGACCTGCGTTATCATTTTACTAACTAGCCAACACACC
YFL037W_E_PS1.0		YFL037W	Exon			ATTCTGGGAAACTATCTGTGGTGAGCACGGTTTGGATTTC
YGL030W_M1_PS1.0		YGL030W	mRNA Exon/Exon junctIntronon	1		AATCAATATACGCAGAGATGGCCCCAGTTAAATCCCAAGA
YFL034C-A_V1_PS1.0		YFL034C-A	5'SS	1		AATATCAACCACAATGGCTCCAAACGTACGTTAATTTTCG
YDR007W_E_PS1.0		YDR007W	Exon			ATGTGCTCTAGATTCCGATGCTGACTTGCTGGGTATTATA
YDR005C_V1_PS1.0		YDR005C	5'SS	1		AGAATCACGACAATGAAAGTATGTTATCACTCTAAAACTGCC
YDL189W_M1_PS1.0		YDL189W	mRNA Exon/Exon junctIntronon	1		GCAAGCCGTGGTGACACACTAGATTCTCGAAACTGGGGAT
YDR025W_I1_PS1.0		YDR025W	Intron	1		AATTTACAATATTTGCGTTAATTAACTACAAAACCGGCGGTGCC
YDR367W_E2_PS1.0		YDR367W	Exon	2		TTTTGGGGTTTATGCCGCTATACCTTGCAGTTGAGATTGT
YDL191W_V1_PS1.0		YDL191W	5'SS	1		GGTACAGTGAGACAGTATATTCGAAATGGTATGTTTGAGATGAA
YDR305C_V1_PS1.0		YDR305C	5'SS	1		TGTAACTGAACAAGTTTTCTATGTATGCACTCTCATATGTTT
YDL189W_I1_PS1.0		YDL189W	Intron	1		TCAAGTCTCTTCAAGTATATAAGGAGTTAGGGCAGAAGTAGGTGATG
YDR092W_E2_PS1.0		YDR092W	Exon	2		AGTAACAATCGAAGGCCCAGAACAGTCACCATATGAAG
YDR092W_V1_PS1.0		YDR092W	5'SS	1		CCCAAGAGAATAATCAAGGTATGTTCAAACAAGAGCAGTG
YDR025W_M1_PS1.0		YDR025W	mRNA Exon/Exon junctIntronon	1		CCGAGAGAGCTTTCCAAAAGCAACCACACATCTTCAACAA
YDR305C_M1_PS1.0		YDR305C	mRNA Exon/Exon junctIntronon	1		ACTGAACAAGTTTTCTATAAGTCAAAATATACGTATGCATTGG
YER074W_V1_PS1.0		YER074W	5'SS	1		ACATAGATTAAGCAGAAATGGTATGTTAAAAAGTGCTCAGATGA
YER102W_V1_PS1.0		YER102W	5'SS	1		CTGAACACACCACGATAAAACGTATGTTCTGATACCCA
YER056C-A_M1_PS1.0		YER056C-A	mRNA Exon/Exon junctIntronon	1		TTCAGAAGAAGAAATCCATACAACACCCGTTCTAACAAAA
YER117W_I1_PS1.0		YER117W	Intron	1		TTCCATTCTTGCCAAGATAGGATTGATTTACTAACAGATT
YFR024C-A_E2_PS1.0		YFR024C-A	Exon	2		GGTTCTGGTGTGATTGTCGCAAGATTAAAGGATGGTACTT
YER074W_M1_PS1.0		YER074W	mRNA Exon/Exon junctIntronon	1		ACATAGATTAAGCAGAAATGTCTGACGCTGTTACTATCCG
YER133W_E2_PS1.0		YER133W	Exon	2		GTGATTATGTCGACCGTGGTAAACAATCCTTAGAGACTATTTG
YER056C-A_I1_PS1.0		YER056C-A	Intron	1		TCCACTATCAATAACTTATTCTGCGCGAAATATTGTGTCC
YER179W_E2_PS1.0		YER179W	Exon	2		AAAAATTAAAGAAGCTGCTGGAAAAATCATACAGGTGGGA
YER179W_V1_PS1.0		YER179W	5'SS	1		AAGTCTGGTGGGATATACACAGTCAATGTATGTTATAATAACATTTTT
YER117W_M1_PS1.0		YER117W	mRNA Exon/Exon junctIntronon	1		TACAAAATTCAGAATTTCTTTAGGTTTACCAGTTGGTGCT
YER093C-A_V1_PS1.0		YER093C-A	5'SS	1		CCAGGGCCATAAAAGTACGAAAATGTATGTATTTTGTCCTAG
YDR059C_I1_PS1.0		YDR059C	Intron	1		AAAGGATTACTAACATGAGTTTCTTTTTTGAACTTTTTTCCGA
YDR092W_I1_PS1.0		YDR092W	Intron	1		GGAGGGAATTCAACAGAACAAACTACTAGGGCAGAAAA
YDR025W_E2_PS1.0		YDR025W	Exon	2		CAAGAGATGGTACAAGAATGCCGGTTTGGGATTCAAGACC
YDR025W_V1_PS1.0		YDR025W	5'SS	1		TTCAATCCGAGAGAGCTTTCCAAAAGGTATGAATTTAGCGAT
YDR367W_M1_PS1.0		YDR367W	mRNA Exon/Exon junctIntronon	1		CTTCTAACCCTTCCAAAATCTTTTTTGGGGTTTATGCCGC
YDR059C_E2_PS1.0		YDR059C	Exon	2		CCTGTATCATTGGCAAGCCTCTATTATGGGTCCTTCAGAC
YDR424C_I1A_PS1.0		YDR424C	Intron	1	A	TGTGACTTTCAATACAATTTTTCTTTACTAACTCGAGGAAGAGTG
YDL189W_V1_PS1.0		YDL189W	5'SS	1		CAGCAAGCCGTGGTGACAGTATGTTGAAACGTGCAT
YDR092W_M1_PS1.0		YDR092W	mRNA Exon/Exon junctIntronon	1		GCATCATTACCCAAGAGAATAATCAAGGAAACTGAGAAAT
YDR367W_I1_PS1.0		YDR367W	Intron	1		CGGCAAACGCTATAAATTTTTGTTAACTTGTAAGGATTCG
YDR129C_E2_PS1.0		YDR129C	Exon	2		AGAGCCATTGACTTAGATGATAAAGGATGGGTTGAAAAAC
YDR424C_E3_PS1.0		YDR424C	Exon	3		GGTAAAGAAGCAATTGGATGTCAAATACGGCAATACCTGG
YER131W_I1_PS1.0		YER131W	Intron	1		TATAAAGAATGACGTTGCCGTAAAGCCAATTTTTCAACCA
YER179W_I1_PS1.0		YER179W	Intron	1		CTCTGCTGTAGAGGTTCTTTCCCCCTTTCTTTTACTAACTAATAA
YER117W_E2_PS1.0		YER117W	Exon	2		AACTTGTACATCATTGCCGTCAAAGGTTCTGGTTCTAGAT
YER117W_V1_PS1.0		YER117W	5'SS	1		AATTCAGAATTTCTGTATGTTAAAACCGAAACAAGTGGAAAT
YFR024C-A_M1_PS1.0		YFR024C-A	mRNA Exon/Exon junctIntronon	1		GGAGTTTAAAGAGTGAGACAAATTTTGTCAAACCAAACCA
YER131W_E2_PS1.0		YER131W	Exon	2		ACGGTAGAAACAAGAAGGGTAGAGGTCACGTCAAGCCAGT
YER133W_M1_PS1.0		YER133W	mRNA Exon/Exon junctIntronon	1		GTTAGAAGCCCCAATTAAAATATGTGGTGACATTCATGGG
YER056C-A_V1_PS1.0		YER056C-A	5'SS	1		TTCAGAAGAAGAAATCCATGTATGTTAAAGGCACACTTATAA
YER179W_M1_PS1.0		YER179W	mRNA Exon/Exon junctIntronon	1		TGGTGGGATATACACAGTCAATACCGTTTTGTCAACAACA
YFR024C-A_I1_PS1.0		YFR024C-A	Intron	1		CTGGGAAACCTTTAAAAAAGTTCTCCCTTAATTTGTTCATCAT
YFL034C-A_E2_PS1.0		YFL034C-A	Exon	2		ATTAAAGTAGATGGTGCCGTAGGAAACTTAGGGAACGCCA
YER133W_I1_PS1.0		YER133W	Intron	1		GGGAGAAATGAAGCGTTTTTGACAGCAGTAATTGTTCTCT
YDR005C_E2_PS1.0		YDR005C	Exon	2		CAAACTCTCAATTTCGAGACAAATGACTGTAAAATCGTGG
YDL061C_V1_PS1.0		YDL061C	5'SS	1		CTATAGCTAAATGTATGTGGAAACGCGGATTGAAGAGACAAG
YDL219W_V1_PS1.0		YDL219W	5'SS	1		TAGTCGTCGATTCAAAAGTTATTTCAAGGTATGTTACCGG
YDR064W_M1_PS1.0		YDR064W	mRNA Exon/Exon junctIntronon	1		TGGGTCGTATGCACAGTGCCGGTAAAGGTATTTCTTCTTC
YDL191W_E2_PS1.0		YDL191W	Exon	2		AATTGGTTGACTTGAAAAAGGAGTTGGCTGAATTGAAGGT
YDL136W_V1_PS1.0		YDL136W	5'SS	1		CGATAAAGAACCAAATAGGACTAAAAATGGTATGTAGAGATGAATATA
YDL125C_M1_PS1.0		YDL125C	mRNA Exon/Exon junctIntronon	1		TTGCAAGATTATTAAAAGCGAAATTCCATCCTTCAAATTG
YDL219W_M1_PS1.0		YDL219W	mRNA Exon/Exon junctIntronon	1		CGTCGATTCAAAAGTTATTTCAAGTATTAAACATGGTTAT
YDL082W_E2_PS1.0		YDL082W	Exon	2		GAATCATTTCAGAAAGCACTGGCAAGAACGTGTTAAAGTG
YDL082W_V1_PS1.0		YDL082W	5'SS	1		GCACAGCAGGAATCGTACACAATGGGTATGTCTACTATAAAATAATTC
YDR064W_V1_PS1.0		YDR064W	5'SS	1		AATGGGTCGTATGCACAGTGCCGTATGTTTATTAACACCA
YDL125C_I1_PS1.0		YDL125C	Intron	1		AAAGAGCTTACACTCACACCAATGATGGCGATAGTCTCTA
YER102W_E2_PS1.0		YER102W	Exon	2		TGCTAAACGTGCTCAATTCAGAAAGAAGAGAAAGTTCGAA
YDR471W_M1_PS1.0		YDR471W	mRNA Exon/Exon junctIntronon	1		TTTTGAAAGCAGGTAAAGTTGCTGTCGTTGTTCGTGGTCG
YER007C-A_E2_PS1.0		YER007C-A	Exon	2		GTCAAGCAGTACCCCAAAATAGAAGATGTTATTGATGAAT
YER007C-A_V1_PS1.0		YER007C-A	5'SS	1		GCAGAGAGGAAATGTTTAAGAAGTATGTCTAACATGAGAATG
YER003C_V1_PS1.0		YER003C	5'SS	1		AGCTGTTCAGGTTAGATGCAGGTATGTGCCATTTTTCG
YER044C-A_V1_PS1.0		YER044C-A	5'SS	1		GAAACATCGGAAGTTGACTGGATAATCGTACGTGAAAT
YEL076C-A_M1_PS1.0		YEL076C-A	mRNA Exon/Exon junctIntronon	1		CTGATGGTATATCAGATACCCTTACCGTTATCCAGAGCTT
YEL021W_E_PS1.0		YEL021W	Exon			GGATATCTTGACTGATTTTTCCATGGAGGGCACAGTTAAG
YDR471W_V1_PS1.0		YDR471W	5'SS	1		TTTTGAAAGCAGGTAAAGTTGGTACGTAAATTTAACAGAGCAAACG
YER003C_M1_PS1.0		YER003C	mRNA Exon/Exon junctIntronon	1		GCTGTTCAGGTTAGATGCAGGCTACCAACAATACGACTGG
YER093C-A_E2_PS1.0		YER093C-A	Exon	2		TTTCAACAAAATTACAAGCTTCCACCTTTTTCCCAAA
YEL076C-A_I1_PS1.0		YEL076C-A	Intron	1		GAAGAGATACTAACAAAATGACCGCGGCTCTTAAAAATAA
YDR005C_M1_PS1.0		YDR005C	mRNA Exon/Exon junctIntronon	1		TGCCTAAAGAATCACGACAATGAAATTTATTGATGAGCTA
YDL082W_I1_PS1.0		YDL082W	Intron	1		GCAGTCATAGTAATGGCCAAGCAAATTCGAGACAGGACCTTTG
YDR064W_I1_PS1.0		YDR064W	Intron	1		ACCTATCGGAGGAGAACCAAGATTGAAGAATCACCCGGAATAG
YDR305C_E2_PS2.0		YDR305C	Exon	2		TCCACTGAGAACTACGGTTTTAAACTTATCAGATCTGACC
YDL191W_M1_PS1.0		YDL191W	mRNA Exon/Exon junctIntronon	1		TGAGACAGTATATTCGAAATGGCCGGTGTTAAAGCTTACG
YDR005C_I1_PS1.0		YDR005C	Intron	1		TGCCATGCTCTTTATTCGAAATTACTAACATTGTACCTGA
YDL189W_E2_PS1.0		YDL189W	Exon	2		AAACCACAGGACCGTATCTTTATAATAGAGCTGGAAAATTC
YDR064W_E2_PS1.0		YDR064W	Exon	2		TTCTGCTATTCCATACTCTAGAAATGCTCCAGCTTGGTTCAA
YDL082W_M1_PS1.0		YDL082W	mRNA Exon/Exon junctIntronon	1		GCACAGCAGGAATCGTACACAATGGCCATTTCCAAGAATT
YDL191W_I1_PS1.0		YDL191W	Intron	1		AATAGGGAAGTTTACGTTATGATTGTTGGCCGTAGATCGC
YDR305C_I1_PS1.0		YDR305C	Intron	1		GCACCATTGCGTTACTAACTATATGGAGACCTTATAATCT
YDL125C_V1_PS1.0		YDL125C	5'SS	1		TTTGCAAGATTATTAAAAGTATGTCACATTACTAATAAAGAGCTTACA
YER102W_M1_PS1.0		YER102W	mRNA Exon/Exon junctIntronon	1		ACACACCACGATAAAACTGTAAAAATGGGTATTTCTCGTG
YER003C_E2_PS1.0		YER003C	Exon	2		CTCAATTTGCTGCCCATTCTGACCCCTCTGTTCAA
YER007C-A_M1_PS1.0		YER007C-A	mRNA Exon/Exon junctIntronon	1		GCAGAGAGGAAATGTTTAAGAAATTCACAAGAGAAGATGT
YER093C-A_I1_PS1.0		YER093C-A	Intron	1		CCTAGTTCAGTGGCCAAAACTAATAATAGGATATAGTTACTAACACCG
YER074W_I1_PS1.0		YER074W	Intron	1		AATAGCTGACCCGTAATATTTTATCCCGCTTTAAGAGTTC
YER102W_I1_PS1.0		YER102W	Intron	1		CGTTGAGGAGGTACTGCAATTTAAAAGACCGAAGAATTAT
YER056C-A_E2_PS1.0		YER056C-A	Exon	2		GTGACTGTGGTAGCGCTTTGCAAGGTATCTCTACTTTGAG
YER007C-A_I1_PS1.0		YER007C-A	Intron	1		TTTTACCAGGGGTTAGTGTACACTTTTGACTCAGTAAGCA
YER003C_I1_PS1.0		YER003C	Intron	1		TGTGCCATTTTTCGTCAAATATTTTGAATACTTTGAGTATTTT
YER074W_E2_PS1.0		YER074W	Exon	2		GTCGACGTCTTGCACCCAAACAGAGCTAATGTCTCCAA
YER093C-A_M1_PS1.0		YER093C-A	mRNA Exon/Exon junctIntronon	1		CCAGGGCCATAAAAGTACGAAAATACGTCCCCAGCATATT
YEL076C-A_V1_PS1.0		YEL076C-A	5'SS	1		TACCTTCTTCTGATGGTATATCAGTATGTGGAAAACTTTGGG
YKL180W_M1_PS1.0		YKL180W	mRNA Exon/Exon junctIntronon	1		CGCTGCCAACGCTGAAGCTAAAGGTTTGGATGCTA
YKL190W_E2_PS1.0		YKL190W	Exon	2		AAGGAAGAGATTCATGAAATTAGATAGAGATAGCTCAGGG
YKL158W_I1_PS1.0		YKL158W	Intron	1		AACTTACATTCTCTATTAATTGTACCCAAAAGTACGAAGGACAAC
YKR004C_E2_PS1.0		YKR004C	Exon	2		CACGAAGATTTACTCAAGAGATACTTCCAGGACAACAGTG
YLL050C_I1_PS1.0		YLL050C	Intron	1		CGCTCTCTTATGTCCTTTCTTTCCTCCCTTTTTAACATGG
YKL180W_I1_PS1.0		YKL180W	Intron	1		AGTTGAAATTCAAAATGCGCGGAAAATCCATTATGATCA
YKL186C_M1C_PS1.0		YKL186C	mRNA Exon/Exon junctIntronon	1	C	AAAGTTGAACGTGTCTAATAACAGAAATATGAACACCAAT
YKL158W_E2_PS1.0		YKL158W	Exon	2		CCAAATCGTGAAATTCTTCCTGATAATGTCGTTCCTTTAC
YKL190W_I1_PS1.0		YKL190W	Intron	1		GAGGAAAAGAAAGAAAGGGGAAATTAACCGATTTTACTAA
YLL050C_E2_PS1.0		YLL050C	Exon	2		GATGCTAAAACCGAAATCGTTGTCAAGGAAACCTCTACTG
YKR004C_I1_PS1.0		YKR004C	Intron	1		GCTATTTTACAATACGCATTTTGGATTCATTGTTACGGCT
YKL186C_M1B_PS1.0		YKL186C	mRNA Exon/Exon junctIntronon	1	B	ACCAAGAAAAGTTGAACGTGTCTATATACTTGGCCCCACC
YML024W_E2_PS1.0		YML024W	Exon	2		AAGAGACTTTGTGATGAAATCGCCACTATCCAATCCAAGA
YLR426W_I1_PS1.0		YLR426W	Intron	1		AAATAGGCATGAGGTTAGAAACAGCGTTTTTTATACTAACATGACG
YML025C_E2_PS1.0		YML025C	Exon	2		CAAACGCAGCCATTCCTCCCAAATACGCCTTAGTTA
YML056C_I1_PS1.0		YML056C	Intron	1		TTTCGGAAAGCCCATTATGTGTGATTAATTGACGTGCAGT
YLR367W_V2_PS1.0		YLR367W	5'SS	2		TTTTACAAGTTATGCAAAAGCATGGTATGTTCCAACTATTTTTCAA
YLR388W_I1_PS1.0		YLR388W	Intron	1		GTACATTTTACCAGGACTGAGGAATGAATTCAACGGCTTT
YLR426W_E2_PS1.0		YLR426W	Exon	2		TCCTCATTGCTAATTCCTATATAAAGCGGTCGGGACAGGT
YML024W_I1_PS1.0		YML024W	Intron	1		GATTGAAATGATACTCATGTTTTGGCTATAGTTGCAGTG
YML056C_E2_PS1.0		YML056C	Exon	2		AGATGATTCTTTGGTTGTTTCTGAAGTCATGACTAAAAATCCAGT
YML025C_I1_PS1.0		YML025C	Intron	1		TTTGGTTGTCGATTTTCTGAAGATGAATCCGTATACTAAC
YLR388W_E2_PS1.0		YLR388W	Exon	2		AAGGCTCCCGTCAATGTCGTGTTTGTTCTTCCCACA
YKR057W_E2_PS1.0		YKR057W	Exon	2		GTCGAACTTTACGTTCCAAGAAAATGTTCTGCTACCAA
YKL190W_M1_PS1.0		YKL190W	mRNA Exon/Exon junctIntronon	1		GGTCTTTTAGAAGATACAAATTTTGATAGAGATGAAATTGAAAGG
YKL158W_V1_PS1.0		YKL158W	5'SS	1		AAAAACGTCACAATTACTAAAGTATGTTTACACAAAAGCTTAACAA
YKR004C_M1_PS1.0		YKR004C	mRNA Exon/Exon junctIntronon	1		CAAAACTTTCTCTGATCAAAGCGGCATTTCTAATGAGAAT
YLL050C_V1_PS1.0		YLL050C	5'SS	1		AAAGAAGATGTCTAGATCTGGGTATGCTAAATTTCATTTGTACTCCTG
YKL180W_V1_PS1.0		YKL180W	5'SS	1		CGCCGCTGCCAACGCTGAAGTATGTCAAGAATATTA
YKL186C_M1E_PS1.0		YKL186C	mRNA Exon/Exon junctIntronon	1	E	TGATAGACCATGACTCCCTTAATAACAGAAATATGAACAC
YKL158W_M1_PS1.0		YKL158W	mRNA Exon/Exon junctIntronon	1		CAAAAAACGTCACAATTACTAAATAAAACCCCAAATCGTG
YKL190W_V1_PS1.0		YKL190W	5'SS	1		TTTTAGAAGATACAAATTGTATGTACACTTCGGAGTGAGGAA
YLL050C_M1_PS1.0		YLL050C	mRNA Exon/Exon junctIntronon	1		CAAAAGAAGATGTCTAGATCTGGTGTTGCTGTTGCTGATG
YKR004C_V1_PS1.0		YKR004C	5'SS	1		TTTAACAAAACTTTCTCTGATCAAAGTATGTCTCAACGGTAAAATACA
YKL186C_M1D_PS1.0		YKL186C	mRNA Exon/Exon junctIntronon	1	D	CCAAGAAAAGTTGAACGTGTCAAATATGAACACCAATAGT
YML024W_M1_PS1.0		YML024W	mRNA Exon/Exon junctIntronon	1		ACTAGCAATAACAAAATGGGTAGAGTTAGAACCAAGACCG
YLR426W_V1_PS1.0		YLR426W	5'SS	1		TGGTAGCTCTTGTATTGAGATGGTATGTAAAGTAGAAAATAGGCATGA
YML025C_M1_PS1.0		YML025C	mRNA Exon/Exon junctIntronon	1		GACGATAAAAAGAAATTTGGTGAAAACTTTACAATCTATACGCT
YML056C_V1_PS1.0		YML056C	5'SS	1		TGGCTTCCCAGTTACTGGTATGTTATAATAGACAAAATTTTTGG
YLR388W_V1_PS1.0		YLR388W	5'SS	1		CCACGAACAAAAGTGTAAATTAGGGTATGTACCAAGTTCTATTCGAAT
YLR426W_M1_PS1.0		YLR426W	mRNA Exon/Exon junctIntronon	1		TGGTAGCTCTTGTATTGAGATGGTCTCTAAGCGACTCGAT
YML024W_V1_PS1.0		YML024W	5'SS	1		CGAGACTAGCAATAACAAAATGGTATGTTAATATGGACTAAAGG
YML056C_M1_PS1.0		YML056C	mRNA Exon/Exon junctIntronon	1		TGGCTTCCCAGTTACTGAAGACGGTAAGTGTCCAGGTAAG
YML025C_V1_PS1.0		YML025C	5'SS	1		ATAAAAAGAAATTTGGTGAAAGTACGTATCAGAGGATCGTCCCT
YLR388W_M1_PS1.0		YLR388W	mRNA Exon/Exon junctIntronon	1		CACGAACAAAAGTGTAAATTAGGATAAAATGGCTCACGAA
YKL156W_I1_PS1.0		YKL156W	Intron	1		TAAGTCGCAAAAGAAAAGAATACATGTGGTGGAAAATTTT
YKL002W_I1_PS1.0		YKL002W	Intron	1		TGTTGTTCTGTATTTGGATCAGTTATTTTAGTGAACATACTAACGTT
YKL081W_E2_PS1.0		YKL081W	Exon	2		CAAGTTGCCGATGAAAAAGAAAGAGCTCGCTTATTAGGTT
YKL081W_V1_PS1.0		YKL081W	5'SS	1		TGGCTATCCAATTTTATTGTATGTTCCATATTTTATTTTAACACTTCC
YKL080W_M1_PS1.0		YKL080W	mRNA Exon/Exon junctIntronon	1		CCAGCGTGATTGCAGAGGATGCTGAAATTTTCAACTTTTT
YKL156W_E2_PS1.0		YKL156W	Exon	2		TCTGAAGCAAGAAAGCACAAATTAAAGACATTAGTCCAAG
YKL023W_I1_PS1.0		YKL023W	Intron	1		GCTAACATAAAAACGGGAGAGGGTGTGTGCGACTAAAGGC
YKL006C-A_V1_PS1.0		YKL006C-A	5'SS	1		TTCTCAGACCGAATCAAACGTATGTAAATCACCGGC
YKL002W_M1_PS1.0		YKL002W	mRNA Exon/Exon junctIntronon	1		CCGCAAGAGAGGTTAAAAAAAAATCAAAGGGCTTTAGAAA
YKL080W_I1_PS1.0		YKL080W	Intron	1		TTTTGCGTTACGGGTTGCCACCTCACTTTAACATCAAGAT
YKL186C_E2_PS2.0		YKL186C	Exon	2		TAGTAATACTATGGTAATGAATGACGCAAATCAAGCACAA
YKL023W_E2_PS1.0		YKL023W	Exon	2		CCCGGCCAGGTATAACGTGCAAGCATGAATAAAGAAGAAT
YLR406C_I1_PS1.0		YLR406C	Intron	1		GATCGATATCCGTACCTCACGTTTACACTATAATGGCGCT
YLR367W_I1A_PS1.0		YLR367W	Intron	1	A	TACCATTTTTACGCAATTACAACCGCATTATTTACCTTTT
YLR185W_I1_PS1.0		YLR185W	Intron	1		CATGCGCATGACAACAAATTTACCGTATAGAAGAAATATT
YLR306W_E2_PS1.0		YLR306W	Exon	2		TAATTTATCGGCAGCAAGAATTCGTTTGAAAAGGGAC
YLR367W_M1B_PS1.0		YLR367W	mRNA Exon/Exon junctIntronon	1	B	GATACCACATTAACAACAAGTAAAAAATGACTCGCTCTTC
YLR406C_E2_PS1.0		YLR406C	Exon	2		CTGAAGATGTCCGTCTAGCCCCAGAATTGAACCAAGCTAT
YLR344W_I1_PS1.0		YLR344W	Intron	1		GCAACCACTGGAAAATGACGCAAATATCAAAATAATAGGG
YLR185W_E2_PS1.0		YLR185W	Exon	2		GGGTACTCCTTCATTCGGTAAACGTCACAACAAGTC
YLR367W_I1B_PS1.0		YLR367W	Intron	1	B	GCAATTACAACCGCATTATTTACCTTTTCATCTTCAGTTT
YLR367W_M1A_PS1.0		YLR367W	mRNA Exon/Exon junctIntronon	1	A	AAGATACCACATTAACAACAATAATTAGGTAAAAAATGACTCGC
YLR306W_I1_PS1.0		YLR306W	Intron	1		GTACGTAGATGCAACTATATCTTTCCGTTTCTCATTGGCG
YLR344W_E2_PS1.0		YLR344W	Exon	2		CCTCCCAACGTCGTGTTTTGCTATCTGCTCCATTATCTAA
YKL156W_V1_PS1.0		YKL156W	5'SS	1		ACAAAGCAAAGATAGATATCCCAAAATGGTATGTTAGTATCCAA
YKL002W_V1_PS1.0		YKL002W	5'SS	1		TCCGCAAGAGAGGTTAAAAAAAGTATGTTGTTCTGTATTTGG
YKL081W_M1_PS1.0		YKL081W	mRNA Exon/Exon junctIntronon	1		TTTGGCTATCCAATTTTATTTGGCTAATCAAGTTGCCGAT
YKL186C_I1_PS1.0		YKL186C	Intron	1		ATTGCCACTACTAACCAAGAAAAGTTGAACGTGTCGTACG
YKL180W_E2_PS1.0		YKL180W	Exon	2		CAGAGCTCACGGTAGAATCAACAAGTACGAATCTTCTCCA
YKL156W_M1_PS1.0		YKL156W	mRNA Exon/Exon junctIntronon	1		ATAGATATCCCAAAATGGTTTTAGTTCAAGATTTATTGCACCC
YKL023W_V1_PS1.0		YKL023W	5'SS	1		GCTTTGACTTTTGTTAGCGCGTGGTACGTTTACGTTGGTC
YKL081W_I1_PS2.0		YKL081W	Intron	1		TGAAAGTCAAAATAACAAAAAGGAAGTACAAAGCGTGTCC
YKL080W_E2_PS1.0		YKL080W	Exon	2		TTCAACTTTTTTATTCATAGAGATAATACACTGTGATTGTGAATGT
YKL080W_V1_PS1.0		YKL080W	5'SS	1		CGTGATTGCAGAGGATGCTGAGTATGTTTTGTTCAATGTT
YKL186C_M1A_PS1.0		YKL186C	mRNA Exon/Exon junctIntronon	1	A	AGATGATAGACCATGACTCCCTTATATACTTGGCCCCACC
YKL023W_M1_PS1.0		YKL023W	mRNA Exon/Exon junctIntronon	1		CTTGCTTTGACTTTTGTTAGCGCGTGCGCCCCAAT
YLR406C_V1_PS1.0		YLR406C	5'SS	1		CACCATCAACTTGCACAAAAGAGTATGTCGAAATTAGCGTTGT
YLR367W_I2_PS1.0		YLR367W	Intron	2		TGTCCAAGTTCAATGTTGCGCAACTCTAACGAAGAAATAA
YLR185W_V1_PS1.0		YLR185W	5'SS	1		AATATAGACAAAAATGGGTAGTATGTAGTAGGACATTGAGAATAAAACTG
YLR306W_M1_PS1.0		YLR306W	mRNA Exon/Exon junctIntronon	1		AAACAAGATAATAAAAATGTTGAAATTACGCCAATTACAAAAGA
YLR367W_V1_PS1.0		YLR367W	5'SS	1		ATTATAAGATACCACATTAACAACAAGTATGTGGACGAGGTGTG
YLR406C_M1_PS1.0		YLR406C	mRNA Exon/Exon junctIntronon	1		CCATCAACTTGCACAAAAGACTACATGGTGTCAGTTTCAA
YLR344W_V1_PS1.0		YLR344W	5'SS	1		ATGGCTAAACAATCATTAGGTATGTGCACAAATGCTAAATCACT
YLR185W_M1_PS1.0		YLR185W	mRNA Exon/Exon junctIntronon	1		AATATAGACAAAAATGGGTAAGGGTACTCCTTCATTCGGT
YLR367W_I2_PS2.0		YLR367W	Intron	2		TTTATGAAGTAAGCAAAAATTTCGAATCAACAACGCTCCA
YLR367W_M2_PS1.0		YLR367W	mRNA Exon/Exon junctIntronon	2		AGTTATGCAAAAGCATGGTTACATTGGCGAATTCGAATAC
YLR306W_V1_PS1.0		YLR306W	5'SS	1		TAGAGAATATAAAACAAGATAATAAAAATGGTACGTAGATGCAACTATAT
YLR344W_M1_PS1.0		YLR344W	mRNA Exon/Exon junctIntronon	1		GAATGGCTAAACAATCATTAGACGTTTCCTCCGACAGAAG
YJR021C_M1_PS1.0		YJR021C	mRNA Exon/Exon junctIntronon	1		AACAAGATGCTGCTACGAACGGAAACGTGAAAACCTTAAT
YJR094W-A_E2_PS1.0		YJR094W-A	Exon	2		GCTAAGAGAACAAAGAAGGTCGGTATCACAGGTAAATACG
YJL225C_I1_PS1.0		YJL225C	Intron	1		CCTGTTAAATATCGTGAAATTGTGCTGCCCAAGTTGAGAA
YJR145C_E2_PS1.0		YJR145C	Exon	2		AAAGAAGCATCTAAAAAGATTAGCAGCTCCACACCACTG
YKL006W_I1_PS1.0		YKL006W	Intron	1		TGACCCATATTTGCGCAGTTAATTCTTAAAGAGCCTGACC
YJR021C_I1_PS1.0		YJR021C	Intron	1		TTCGTACCAACACAGTGCATACCCTCAAGTTTTTTATTCA
YKL006C-A_E2_PS1.0		YKL006C-A	Exon	2		AATGATAGGAAACTAGAGGGGTTAGCCAATAAATTAGCT
YJL225C_E2_PS1.0		YJL225C	Exon	2		GCCTCGACTAAAGACGCTTGACGGACTCACCTCAGATTAC
YJR094W-A_I1_PS1.0		YJR094W-A	Intron	1		TCTTATATTGGAGTTAGTGGAGATGCGTGGTAGATTTGAA
YKL006W_E2_PS1.0		YKL006W	Exon	2		CCTTTGCTCTACCAAGAGGTGCTAGAACTGCTACCGTTTC
YJR145C_I1_PS1.0		YJR145C	Intron	1		CGCAAGGATGAGAAGAATGATAGACAAGAAACAAGTGGAG
YJR079W_V1_PS1.0		YJR079W	5'SS	1		TTTTTATACATATATACATACATATATGCATGTGCTGTGTACTACA
YLR287C-A_M1_PS1.0		YLR287C-A	mRNA Exon/Exon junctIntronon	1		CCCATACAAAAACTACGCAAATATGGCTAAAGTTCATGGT
YLR202C_E2_PS1.0		YLR202C	Exon	2		CTACATAAGGTACTTCACCCCAATTTGGAAAGAGATAACA
YLR078C_I1_PS1.0		YLR078C	Intron	1		TCGCCGGAGGCATCTTTTCTCATTATTGCTAAAACAA
YLR275W_E2_PS1.0		YLR275W	Exon	2		ATAATTGATCGTCCAAAACATGAACTCTCTAGAGCAGAAT
YLR333C_I1_PS1.0		YLR333C	Intron	1		TCATTCATCAAAGGAACTAGAATATCTCTGCGTATTTTGT
YLR287C-A_I1_PS1.0		YLR287C-A	Intron	1		GGCAACAGCGTGGACTTAACATAATGTCGAGTTTAATAAC
YLR048W_I1_PS1.0		YLR048W	Intron	1		GGAATTTTGAACACGCCGGGTTTAGAAGAGTTAGAATTTC
YLR078C_E2_PS1.0		YLR078C	Exon	2		TTTACAAGGGTCCATCTCTGCAACTCTGGTCTCACTGGAG
YLR202C_I1_PS1.0		YLR202C	Intron	1		TATCTGTAAATACAAAAATACTAACCCCACCCCCTTCGTA
YLR333C_E2_PS1.0		YLR333C	Exon	2		CCATGAAGGACAGAGCTCAACACGCTGTTATTTTGGA
YLR275W_I1_PS1.0		YLR275W	Intron	1		TGTTTGATCTTAACCATTTTTACATCCTATAATTTGGAGTGAATTT
YLR048W_E2_PS1.0		YLR048W	Exon	2		TGTTCACGTTATCAATGTTGGTAAGACCTGGGAAAAGTTG
YKL002W_E2_PS1.0		YKL002W	Exon	2		CTTTAGAAAGGACTCAGAGGGAGCTTGAAAGAGAAAAGAG
YJR094W-A_M1_PS1.0		YJR094W-A	mRNA Exon/Exon junctIntronon	1		TAATCAAACAAAAAAATGGCTAAGAGAACAAAGAAGGTCG
YJL225C_V1_PS1.0		YJL225C	5'SS	1		ACCTTCTTCTGATGGTATATCAGTATGTGGAAAACTTTTTTAATCGCG
YJR145C_M1_PS1.0		YJR145C	mRNA Exon/Exon junctIntronon	1		ACGCAAAGATGGCTAGAGGACCAAAGAAGCATCTAAAAAG
YKL006W_V1_PS1.0		YKL006W	5'SS	1		GTCGAAATTATTGACCAAAAGAAGGTATGTTAAATCCGGAAAACCT
YJR021C_V1_PS1.0		YJR021C	5'SS	1		AACAAGATGCTGCTACGAACGGTTCGTACCAACACAGT
YKL006C-A_M1_PS1.0		YKL006C-A	mRNA Exon/Exon junctIntronon	1		TTCTCAGACCGAATCAAACAATGATAGGAAACTAGAGGGG
YJL225C_M1_PS1.0		YJL225C	mRNA Exon/Exon junctIntronon	1		CCTTCTTCTGATGGTATATCACTACTCGCTTTTGCCGGTC
YJR094W-A_V1_PS1.0		YJR094W-A	5'SS	1		CATAGATAATCAAACAAAAAAATGTATGCATATAATAGAGGAATTGGA
YKL006W_M1_PS1.0		YKL006W	mRNA Exon/Exon junctIntronon	1		TCGAAATTATTGACCAAAAGAAGGTTTTGATTGACGGTCC
YJR145C_V1_PS1.0		YJR145C	5'SS	1		CGCAAAGATGGCTAGAGGACCGTATGTTTGACTATAGACT
YKL006C-A_I1_PS1.0		YKL006C-A	Intron	1		AGCTACTAACTATTGCTTCTGTACACCGGATGAGCAGATG
YLR367W_E3_PS1.0		YLR367W	Exon	3		CCACAGATCTGGTAAGATTGTCGTCCAACTGAACGGTAGA
YLR202C_M1_PS1.0		YLR202C	mRNA Exon/Exon junctIntronon	1		CCGTTATTATAATTTTTTTCTTATTTGCCATGACATATCCTTTC
YLR078C_V1_PS1.0		YLR078C	5'SS	1		TATTGATTTGAGGGGGGAATGGTATGTTTGATCGCC
YLR275W_M1_PS1.0		YLR275W	mRNA Exon/Exon junctIntronon	1		AAAACCGTTTTATCATGTCTTCACAAATAATTGATCGTCC
YLR333C_V1_PS1.0		YLR333C	5'SS	1		TAAACTGAACTAGTTATTAAGGTATGTGCAGTTGATTCACGGGA
YLR287C-A_V1_PS1.0		YLR287C-A	5'SS	1		CAAAAACTACGCAAATATGGTACGTAATGCCTCATTAGGA
YLR048W_V1_PS1.0		YLR048W	5'SS	1		CCCATTTAGGTGCTAGAAACGTTCAAGTATGTACACATATCCCATA
YLR078C_M1_PS1.0		YLR078C	mRNA Exon/Exon junctIntronon	1		ATTGATTTGAGGGGGGAATGAACGCTCTTTACAACCAT
YLR202C_V1_PS1.0		YLR202C	5'SS	1		TTCTACCGTTATTATAATTTTTTTCTTATGTATGATATCTCAATATCTGT
YLR333C_M1_PS1.0		YLR333C	mRNA Exon/Exon junctIntronon	1		ACTGAACTAGTTATTAAGAACATAATATAACATGCCTCCAAAGC
YLR275W_V1_PS1.0		YLR275W	5'SS	1		AAAACCGTTTTATCATGTCGTATGTTTGATCTTAACCATTTTT
YLR048W_M1_PS1.0		YLR048W	mRNA Exon/Exon junctIntronon	1		CATTTAGGTGCTAGAAACGTTCAAGTCCACCAAGAACCAT
YJL205C-A_I1_PS1.0		YJL205C-A	Intron	1		TTACTAACGCATAGTTAACCATTTGCTGTTTCGAAGAGGC
YJL024C_I1_PS1.0		YJL024C	Intron	1		TGTAAGATTTCTCAAGGGTCTTTTCTTCTGCCAAAATTAT
YJL191W_E2_PS1.0		YJL191W	Exon	2		CCTTGTTCAAGCTCGCGATAACTCTCAAGTCTTTGGTGTT
YJL191W_V1_PS1.0		YJL191W	5'SS	1		CCAATAACAATTAAGAATGGCTAACGGTACGTGAAAGGGGTGAT
YJL189W_M1_PS1.0		YJL189W	mRNA Exon/Exon junctIntronon	1		CACAGATAGATCAACATGGCTGCTCAAAAGTCTTTCAGAA
YJL205C-A_E2_PS1.0		YJL205C-A	Exon	2		TTTCTGATCCGTTATTGGCAATTATGGTAGGCTGTCTCAG
YJL177W_I1_PS1.0		YJL177W	Intron	1		AGAAGAAATGGGACATGCAAAAAGGAACTATGGATACCTATTAAGCG
YJL041W_V1_PS1.0		YJL041W	5'SS	1		ATAAGCTCTGATCGTTTTGAAAAAGTATGTTTCTTTCCATTG
YJL024C_M1_PS1.0		YJL024C	mRNA Exon/Exon junctIntronon	1		TGATTCATGCAGTTCTAATATTCAATAAGAAATGCCAACC
YJL189W_I1_PS1.0		YJL189W	Intron	1		TATCCGAAACAGAAATCTAAAGTCGCCACTACGCAGATTA
YJR079W_E2_PS1.0		YJR079W	Exon	2		CAAATGCGATAATTGAATCCTTGCCAAATACATTCCAATC
YLR061W_I1_PS1.0		YLR061W	Intron	1		TGTGATTGTTAATAGCAGTAGGCAACTTTGTGGTTTCGGG
YKR057W_I1_PS1.0		YKR057W	Intron	1		ATAGACCAGCTCTGAATGCAGCCTACAAAAGTTGAGCAAT
YKL186C_M1G_PS1.0		YKL186C	mRNA Exon/Exon junctIntronon	1	G	TTGGACAAGATGATAGACCATGACTCCCTGCTTTACTGAAAA
YKR094C_E2_PS1.0		YKR094C	Exon	2		TGACAATGTCAAGTCCAAGATCCAAGACAAGGAAGGTATC
YLR128W_M1_PS1.0		YLR128W	mRNA Exon/Exon junctIntronon	1		CGTTCTTGCATTCAGGACATGAGTAATAATAAAATAAAAAGA
YLR061W_E2_PS1.0		YLR061W	Exon	2		AAGACCTTTACCGTCGATGTCTCTTCTCCAACTGAAAACG
YLL057C_I1_PS1.0		YLL057C	Intron	1		TAGGCAATACAACAAGAATGCTGGAAAAGTTAAGGAGTCA
YKL186C_M1F_PS1.0		YKL186C	mRNA Exon/Exon junctIntronon	1	F	ACAAGATGATAGACCATGACTCCCTAAATATGAACACCAA
YKR057W_M1_PS1.0		YKR057W	mRNA Exon/Exon junctIntronon	1		GAAAACGATAAGGGCCAATTAGTCGAACTTTACGTTCCAA
YLR128W_I1_PS1.0		YLR128W	Intron	1		TTTCGTTTCTTTAGTTCTCAGGCTCTTCAAAGTACTAACA
YKR094C_I1_PS1.0		YKR094C	Intron	1		TACTCGCGGCAAGCTTCTGAGTTTACATTAAATCTGTAGA
YLL057C_E2_PS1.0		YLL057C	Exon	2		CAGCAATCCCTCTTCCATCTACCGATTTACCAGTCAAA
YJL205C-A_V1_PS1.0		YJL205C-A	5'SS	1		TACGCTCCCTTTCTATTAGGAAAGTATGTTCATTCTTCATACGC
YJL024C_V1_PS1.0		YJL024C	5'SS	1		GATTCATGCAGTTCTAATATGTATGTAAGATTTCTCAAGGGTCT
YJL191W_M1_PS1.0		YJL191W	mRNA Exon/Exon junctIntronon	1		AACAATTAAGAATGGCTAACGACCTTGTTCAAGCTCGCGA
YJR079W_I1_PS1.0		YJR079W	Intron	1		TTAGTTAGAATATTATCTTTGGATGTTGTCATTTCATGCG
YJR021C_E2_PS1.0		YJR021C	Exon	2		CAGATTGAAAACCAACTGGACAAAGTGTCAACAGCAATGT
YJL205C-A_M1_PS1.0		YJL205C-A	mRNA Exon/Exon junctIntronon	1		CGCTCCCTTTCTATTAGGAAAATTTTCTGATCCGTTATTG
YJL177W_V1_PS1.0		YJL177W	5'SS	1		AAACGCCGCTGCCAATGCTGAAGTATGTTTAAAATGAA
YJL191W_I1_PS1.0		YJL191W	Intron	1		GGAGACTGTGATCGGGTAGCGCATGATGTTATTATTGGAA
YJL189W_E2_PS1.0		YJL189W	Exon	2		AATGGATCAGATTGAGAACCAACAACACTATCCGTTACAA
YJL189W_V1_PS1.0		YJL189W	5'SS	1		CACAGATAGATCAACATGGCTGTATGTTAGAAAGATATTATAAATCCC
YJR079W_M1_PS1.0		YJR079W	mRNA Exon/Exon junctIntronon	1		CATATATACATACATATATTTGTGATTTTGATGAGTTCGAGACTAAA
YJL177W_M1_PS1.0		YJL177W	mRNA Exon/Exon junctIntronon	1		ACGCCGCTGCCAATGCTGAAGCTAAGGGTCTAGATGC
YLR061W_V1_PS1.0		YLR061W	5'SS	1		TAAGAAACAATGGCCCCAAACGTATGATACTTTAAAAGGAATCCAC
YKR057W_V1_PS1.0		YKR057W	5'SS	1		GGAAAACGATAAGGGCCAATTAGTATGTTCGAGAAATCTATAAGAT
YKL186C_V1B_PS1.0		YKL186C	5'SS	1	B	ACTAACCAAGAAAAGTTGAACGTGTCGTACGTATAAAACG
YKR094C_M1_PS1.0		YKR094C	mRNA Exon/Exon junctIntronon	1		CCAAAGGTTCAAAATGCAAATCTTCGTTAAGACTTTGACT
YLR287C-A_E2_PS1.0		YLR287C-A	Exon	2		GCTCGTGCTGGTAAAGTCAAGTCTCAAACACCAAAGGTTG
YLR061W_M1_PS1.0		YLR061W	mRNA Exon/Exon junctIntronon	1		GAAACAATGGCCCCAAACACTTCCAGAAAGCAAAAGATTG
YLL057C_V1_PS1.0		YLL057C	5'SS	1		ATATTATGCGTTTTTTCTAAGAGCGCCATAGCATGTAACGTTTTTTAC
YKL186C_V1A_PS1.0		YKL186C	5'SS	1	A	GATAGACCATGACTCCCTGTATGTATTGCAGAGATTG
YLR128W_E2_PS1.0		YLR128W	Exon	2		GTAATAATAAAATAAAAAGAAAGGATGCAAGCCCGGAACA
YLR128W_V1_PS1.0		YLR128W	5'SS	1		CTTGCATTCAGGACATGGTATGTTTTTAATTTCGTTTCTT
YKR094C_V1_PS1.0		YKR094C	5'SS	1		CCAAAGGTTCAAAATGCAAATGTATGTTACGGCGAATA
YLL057C_M1_PS1.0		YLL057C	mRNA Exon/Exon junctIntronon	1		TTTTCTAAGAGCGCCATATTAAAATATGTCTCCTGCAGCA
YPL283C_M1_PS1.0		YPL283C	mRNA Exon/Exon junctIntronon	1		ACCATGGAAATTGAAAACGAACAGATTTGCACCTGCAT
YPL175W_I1B_PS1.0		YPL175W	Intron	1	B	TGTTCCAAATACATTAAAGAAGATCTCTTTTGTTGTTGATACTAACCA
YPL198W_V1_PS1.0		YPL198W	5'SS	1		GAGAGAGCTGCCCGTAAAGCCGTATGTCAAAAACTACAAA
YPL249C-A_I1_PS1.0		YPL249C-A	Intron	1		CCCAGCGTTGCAGTACTCCGTGGAGTCTTTGTTTATTTAT
YPL241C_I1_PS1.0		YPL241C	Intron	1		AAACTCATCTGCTTTCATTATGCGTCCAACTAATTAACATTGCAT
YPL283C_I1_PS1.0		YPL283C	Intron	1		GCTTTCTATGTTGTGCTTGAAGGGGACAGACAGTCGCTTA
YPL143W_M1_PS1.0		YPL143W	mRNA Exon/Exon junctIntronon	1		TGGCTGAATCCCATAGATTGTACGTCAAAGGTAAGCACTT
YPL198W_M2_PS1.0		YPL198W	mRNA Exon/Exon junctIntronon	2		GAGAGAGCTGCCCGTAAAGCCGCTAACAAGGAAAAAAGAG
YPL175W_M1A_PS1.0		YPL175W	mRNA Exon/Exon junctIntronon	1	A	ATAGCGTATGTCTAGCTCACATAAAGTTGAGAGTTATAACAATGA
YPL241C_E2_PS1.0		YPL241C	Exon	2		CTCTCAGAGACGAGTGACTATAAGACCTTGCAGAAGAAGACC
YPL249C-A_M1_PS1.0		YPL249C-A	mRNA Exon/Exon junctIntronon	1		ACAAAATGGCTGTCAAGACTGGTATCGCTATTGGTTTGAA
YPL143W_I1_PS1.0		YPL143W	Intron	1		AAAAAGCGACTTCAGAAAAGCTACCAGATCATATACGTGG
YPR098C_E2_PS1.0		YPR098C	Exon	2		TTTTATTCCTATGTAGCTTCTCCAATCGCATTCAAAGTTC
YBL091C-A_E2_PS1.0		YBL091C-A	Exon	2		AGAACGATGGTGAAAAGAGAGTTATATTTAAAGTGAGGACTAGTGC
YER074W-A_I2_PS1.0		YER074W-A	Intron	2		ATGTTGATGGAGAACGGTTAAAGTTACATTTCATCAGTTTTT
YER074W-A_M2_PS2.0		YER074W-A	mRNA Exon/Exon junctIntronon	2		ATTGGCGCCGTACAGACATTACTGAGGATACCATTAATTG
YHR079C-A_M1_PS1.0		YHR079C-A	mRNA Exon/Exon junctIntronon	1		TTGTCTAAAGAAAAGAAAAAAACTTGTCAAAGTGATGAGAC
YPR098C_I1_PS1.0		YPR098C	Intron	1		TGTACAGATTAAGACACAAGAAAAAATTTGAACAATTATGATTAAT
YER074W-A_I1_PS1.0		YER074W-A	Intron	1		CAGGAGAGGCAACCATAAACAACTTATTTTAAAGCAACAA
YBL091C-A_M1_PS1.0		YBL091C-A	mRNA Exon/Exon junctIntronon	1		AAGCTGGTGTTCAAGGCTCCCCTTAATAAACAATCAACAG
YHR079C-A_E2_PS1.0		YHR079C-A	Exon	2		AAAAATTTCCTCGACGTACATTAAAGAGTTAAAGGAGTACAACG
YER074W-A_V1_PS1.0		YER074W-A	5'SS	1		TCTTAAGAAGAAGTATGTAAACAGGAGAGGCAACCATAAACA
YPR063C_E2_PS1.0		YPR063C	Exon	2		AAATTGCGCCACCAAAAGGACTATATTCTGCCACACCAAG
YPL175W_M1B_PS1.0		YPL175W	mRNA Exon/Exon junctIntronon	1	B	TCAATATAGCGTATGTCTAGCTCACAGATGCTGTGCGACT
YPL249C-A_E2_PS1.0		YPL249C-A	Exon	2		CACCCAAATGACTCCAGCCCCAAAGATCTCCTACAAG
YPL249C-A_V1_PS1.0		YPL249C-A	5'SS	1		CAAAATGGCTGTCAAGACTGGTATGTTTACCTGAACTAATGAAC
YPL241C_V1_PS1.0		YPL241C	5'SS	1		TTTACTGCGAAGATAAAGGGTATGTTGAAACTCATCTGCTTT
YPL283C_V1_PS1.0		YPL283C	5'SS	1		CATGGAAATTGAAAACGAACGTACGTACCGACTACTTTATTTTT
YPR004C_E2_PS1.0		YPR004C	Exon	2		GCAAAGTTCCTCCAGAAAAATTACGCCTCCACTTTAGC
YPL198W_V2_PS1.0		YPL198W	5'SS	2		AGAGAGCTGCCCGTAAAGCCGTATGTTCATTTACCATG
YPL175W_V1_PS1.0		YPL175W	5'SS	1		GCGTATGTCTAGCTCACAGCATGTGTTCCAAATACATTAA
YPL241C_M1_PS1.0		YPL241C	mRNA Exon/Exon junctIntronon	1		TTACTGCGAAGATAAAGGAGCTCGAACGAGAACTCTCAGA
YPR043W_E2_PS1.0		YPR043W	Exon	2		AGAACTAAGAAGGTTGGTATCACTGGTAAGTACGGTGTCC
YPL143W_V1_PS1.0		YPL143W	5'SS	1		AAATTGAAAAATGGCTGAATCCCATAGATGTATGTTAAAACTGA
YPR098C_V1_PS1.0		YPR098C	5'SS	1		CATTTGCTTTTTTATTCCTTTGTGTATGTACAGATTAAGACAC
YBL091C-A_V1_PS1.0		YBL091C-A	5'SS	1		AAAAGCTGGTGTTCAAGGGTATGTTTGACGAGAATTGCTA
YER074W-A_M1_PS2.0		YER074W-A	mRNA Exon/Exon junctIntronon	1		GGTTCTTAAGAAGAATTGGCCTTGGAAGATCAAATGATGA
YER074W-A_V2_PS1.0		YER074W-A	5'SS	2		ACAGACATTACTGAGGAGTATGTTATGTTGATGGAGAACGGT
YER179W_M1B_PS1.0		YER179W	mRNA Exon/Exon junctIntronon	1	B	GTGGGATATACACAGTCAATGAACTTTTATAGACCGTTTT
YPR098C_M1_PS1.0		YPR098C	mRNA Exon/Exon junctIntronon	1		TTTGCTTTTTTATTCCTTTGTATTTGGAGGAACGACGTTT
YER074W-A_E3_PS2.0		YER074W-A	Exon	3		ATTGGAATAAATATACTGGTGATTGTTTATGAATTACTATTGGGATG
YHR079C-A_I1_PS1.0		YHR079C-A	Intron	1		CAGTCGGCAAAAATCGGTATAACAAACAAAAAATATTTAG
YHR079C-A_V1_PS1.0		YHR079C-A	5'SS	1		GTTTGAGCAATTGTCTAAAGAAAAGAAAAAGTATGTAGCTATTT
YPL171C_E_PS1.0		YPL171C	Exon			AGAATATCTTTTTAGCCATCCATGATTGTCAGTCGTTCGC
YPL129W_I1_PS1.0		YPL129W	Intron	1		CACCCACCCATATGCTTTTTGTTTTGTTAGCTAAAATAAT
YOR312C_M1_PS1.0		YOR312C	mRNA Exon/Exon junctIntronon	1		AAGTATGTAATAGAATGTATTTGGCTCATTTCAAAGAATACCAA
YPL079W_I1_PS1.0		YPL079W	Intron	1		ACATCTCCAATAAACATGTATGCAAGAGGAAAGCGTAAAT
YPL218W_M1_PS1.0		YPL218W	mRNA Exon/Exon junctIntronon	1		TTGGGATATTTTTGGTTGGTTCAGAGATGTGTTGGCTTCC
YPL081W_V1_PS1.0		YPL081W	5'SS	1		ACAAAAGTATACAACATGCCAAGTACGTCGTTAATCTTCTCCTTTT
YPL198W_I1_PS1.0		YPL198W	Intron	1		GATATTTCCAGCATGTCTCTGCATCTCCCTTCCATCGAAT
YOR312C_I1_PS1.0		YOR312C	Intron	1		TTCTAGAAGGAAGGCGGTGTACCATTTAATACTGATGATA
YPL129W_M1_PS1.0		YPL129W	mRNA Exon/Exon junctIntronon	1		TTAGATAACTAATCATGGTAGCTACAGTAAAAAGAACCATCCG
YPL218W_I1_PS1.0		YPL218W	Intron	1		CCCTGTTCACGTTTTTCGGATACTTAGTTTTATTCAATGTGGTAAACA
YPL079W_M1_PS1.0		YPL079W	mRNA Exon/Exon junctIntronon	1		ACAAAAATGGGTAAATCACATGGTTACAGATCTCGTACAC
YPL198W_E3_PS1.0		YPL198W	Exon	3		TGGAAAGAAACGCCGCTTACCAAAAGGAATACGAAAC
YGL189C_V1A_PS1.0		YGL189C	5'SS	1	A	TAAAGAAAAAGAAGGAAGTCGCCCATCGTATGCAATGTACTTATTATT
YLR448W_E2_PS1.0		YLR448W	Exon	2		CACTGTTTTGATCTTGCTAGCTGGCCGTTTCAGAGGTAAG
YGL076C_M2_PS1.0		YGL076C	mRNA Exon/Exon junctIntronon	2		AAAGAGCTGCTCGTAAGGCTGCTAACAAGGAAAAGAGAGC
YDR381C-A_I1_PS1.0		YDR381C-A	Intron	1		TATTTCCTTATTGGCCTATCCCTTGAAGCAGAGTTTGATT
YBR255C-A_E2_PS1.0		YBR255C-A	Exon	2		ATTACTGTTGCATCATGTATAGGAGCTGCCCAAGGT
YGL189C_M1B_PS1.0		YGL189C	mRNA Exon/Exon junctIntronon	1	B	AGAACCATAGTCTTAAGTAATCATTCAAAATGCCAAAGAAGA
MT-1_E2_PS1.0		MT-1	Exon	2		GAAGCCACAAGATTTTCAAGTAGACTACAGTTCCGAGAAA
YGL076C_M1_PS1.0		YGL076C	mRNA Exon/Exon junctIntronon	1		AGATCACAATGGCCGCTGAAAAAATCTTGACCCCAGAA
YLR448W_I1_PS1.0		YLR448W	Intron	1		TAAATTGAAGGATGTGATGGTTATGGAGATGGCACACGTG
YBR255C-A_I1_PS1.0		YBR255C-A	Intron	1		CCTGTCTTGTTCACCCCAGAATAAATCGCTAACACAAGTC
YDR381C-A_E2_PS1.0		YDR381C-A	Exon	2		AGTGAAAGCTAGAAGAGATGCTAAATTTATACCAAAGGCG
MT-1_V1_PS1.0		MT-1	5'SS	1		ACTGGATCACACATTGTAAGTAGAAGCAGTTTTTCAATGG
YPL175W_I1A_PS1.0		YPL175W	Intron	1	A	GCATGTGTTCCAAATACATTAAAGAAGATCTCTTTTGTTG
YPL129W_V1_PS1.0		YPL129W	5'SS	1		TAGATAACTAATCATGGTAGCTGTATGTTCGTTAATCTCTTTTAGCCA
YPL079W_E2_PS1.0		YPL079W	Exon	2		TTACATGTTCCAACGTGACTTCAGAAAGCATGGTG
YPL079W_V1_PS1.0		YPL079W	5'SS	1		CACTAAACAAAAATGGGTAAATCGTATGTCCATATAACTTCAAA
YPL283C_E2_PS1.0		YPL283C	Exon	2		AGATGATGATAAGACGGAAACTGGACAATCTTTTGTTTATATT
YPL175W_E2_PS1.0		YPL175W	Exon	2		ACTAATCGATTTGGGCCATTCTGTCGTCATTATAACTCAC
YPL198W_M1_PS1.0		YPL198W	mRNA Exon/Exon junctIntronon	1		GAGAGAGCTGCCCGTAAAGCCAAAAATCTTGACTCCTGAA
YOR312C_V1_PS1.0		YOR312C	5'SS	1		AAAGTATGTAATAGAATGTATTGTATGCTTGTGGAATGAATGTCAA
YPL218W_E2_PS1.0		YPL218W	Exon	2		CCTTGGTCTGTGGAACAAACATGGTAAACTACTTTTCTTG
YPL218W_V1_PS1.0		YPL218W	5'SS	1		TTGGGATATTTTTGGTTGGTGTATGTTATCACCCTGTTCA
YPL143W_E2_PS1.0		YPL143W	Exon	2		TTATCCTACCAAAGATCCAAGAGAGTCAACAACCCAAATG
YPL198W_I2_PS2.0		YPL198W	Intron	2		TGCAAGATTGAGTTAAGTTTTCTTAGAAAGTTTTATCGTGCA
YBL091C-A_I1_PS1.0		YBL091C-A	Intron	1		GTTTGACGAGAATTGCTAGTGTGCGGGAAACTTTGCTACC
YLR448W_M1_PS1.0		YLR448W	mRNA Exon/Exon junctIntronon	1		GAAATGACTGCCCAACAAGCCCCAAAGTGGTATCCTT
YGL076C_V2_PS1.0		YGL076C	5'SS	2		TGAAAGAGCTGCTCGTAAGGCTGTATGTTAAACTTTTGCTTACATT
YDR381C-A_M1_PS2.0		YDR381C-A	mRNA Exon/Exon junctIntronon	1		CCATTTCAAAATATAGGTAAGAATTTACTATACATTTCTGCAGCC
YBR255C-A_V1_PS1.0		YBR255C-A	5'SS	1		AACAATTAACTAAAGAAGTATGTAAAATTCAAGAATATATCTGGCC
YGL189C_V1B_PS1.0		YGL189C	5'SS	1	B	AGAACCATAGTCTTAAGTAGTATGTTAACGACACAAAAGTGTGAAAGT
MT-1_I1_PS1.0		MT-1	Intron	1		TTTTTCAATGGGAAGACCGCACTGCATAGTTTACTAAC
YGL076C_V1_PS1.0		YGL076C	5'SS	1		AGCAAATTAAGATCACAATGGCCGCTGAGTATGTATACGAAATC
YLR448W_V1_PS1.0		YLR448W	5'SS	1		AATATATTCAACGAAATGACTGCCCAACAAGTATGTGTAAAGATGAGT
YBR255C-A_M1_PS2.0		YBR255C-A	mRNA Exon/Exon junctIntronon	1		AAACAATTAACTAAAGAAATTACTGTTGCATCATGTATAGGAGCT
YDR381C-A_V1_PS1.0		YDR381C-A	5'SS	1		AATCCATTTCAAAATATAGGGTATGTGTAAAAGAAATAGGGAAACA
MT-1_M1_PS1.0		MT-1	mRNA Exon/Exon junctIntronon	1		AAAAGTCACTGGATCACACATTGGAACTAAAGATACCGTT
YPL075W_M1_PS1.0		YPL075W	mRNA Exon/Exon junctIntronon	1		ATATTGAAAATGGTATGTACCAGCACGAGCTCAAACTTTT
YOR234C_V1_PS1.0		YOR234C	5'SS	1		ATAAAATGGCTGAATCCCATAGACGTATGTTATGAAATTACTAT
YPL031C_I1_PS1.0		YPL031C	Intron	1		TTCTAGTCAAGTATCATTGGAAAGTAAAGAACTAGAAATGATGAA
YPL090C_E2_PS1.0		YPL090C	Exon	2		CAAAAGACCTTCGAAATTGATGATGAACACCGTATTC
YPL081W_E2_PS1.0		YPL081W	Exon	2		AGCCCCAAGAACATATTCCAAGACTTACTCTACCCCAAAG
YPL075W_I1_PS1.0		YPL075W	Intron	1		TTTCCGACCTACTTGATAAAGCCACATACCTCTACCTCTT
YOR221C_M1_PS1.0		YOR221C	mRNA Exon/Exon junctIntronon	1		ATTTTTTGGCCGTCAAGGGACCTCCATCTCCATT
YPL031C_E2_PS1.0		YPL031C	Exon	2		TGTACAAGGGACTGAACAAAACCACAGGGGTATATGTT
YOR318C_E2_PS1.0		YOR318C	Exon	2		GAGCTTCTTCTTCCAGTCTATGCGAGATTGAATGAGAGCG
YOR318C_V1_PS1.0		YOR318C	5'SS	1		AAAAGAAATACTCATTTCATCAGCATGTGTATGAACGTCACAATTTTC
YPL090C_I1_PS1.0		YPL090C	Intron	1		CCATATACTAATTGATGCGTTTGTGGCGTTATTTTTAAAC
YOR221C_I1_PS1.0		YOR221C	Intron	1		GAGGGTAGTAACAAAGCGTTTTGCACTTTTCTGATCGTGG
YGL087C_I1_PS1.0		YGL087C	Intron	1		TTCAACATATACTAACAAATTCTTGAAATGTACCCTCACTGTC
YPR132W_E2_PS1.0		YPR132W	Exon	2		AGAGATTATTGGGTACTGCCTTCAAGTCTTCTCCATTCGG
YPR187W_M1_PS1.0		YPR187W	mRNA Exon/Exon junctIntronon	1		CATGTCAGACTACGAGGAGGCGTTTAACGACGGTAATGAG
YGL137W_E2_PS1.0		YGL137W	Exon	2		TGTTGAGCTTTGGAATTACGAAACACAAGTTGAAGTTAGA
YGL189C_I1A_PS1.0		YGL189C	Intron	1	A	TGTTACGTAAATATCTCCTTCCCTTTTTGCCACGATCATT
YGL087C_E2_PS1.0		YGL087C	Exon	2		GGGTTTGGTCCAGAATCATGTAGTTATGGTTTAGCTGATA
YGL076C_I1_PS1.0		YGL076C	Intron	1		TATCTTGATTGTTGCCAAAAATTTCATCGCCGACCTTGAT
YPR187W_I1_PS1.0		YPR187W	Intron	1		GCATTCATATTGGAGAAATTGCGTGCTTTAGTTTTAATTA
YPR132W_I1_PS1.0		YPR132W	Intron	1		AAGAAAGGATCGGCCATTGCTACCATGAAATGAGTTGGAA
YGL189C_E2_PS1.0		YGL189C	Exon	2		AGTCAGATGTGTCAACTGTTCCAAGTCTATTCCAAAGGAT
YGL137W_I1_PS1.0		YGL137W	Intron	1		GCTCTTGGCATTTCCTTTATTTGACACTGTACATTTATGA
YGL076C_E3_PS1.0		YGL076C	Exon	3		GGAAAGAAACGCCGCTTACCAAAAGGAATACGAAACTGCT
YPL129W_E2_PS1.0		YPL129W	Exon	2		CCACCAGTAGAGAATTTTCCTGTTCGTCAATGGAGTATAG
YOR318C_I1_PS1.0		YOR318C	Intron	1		AATTAGTTCCCATCTGCCAGACACAATGTGTCAACTTCGC
YPL031C_V1_PS1.0		YPL031C	5'SS	1		CAATACCAATGTCTTCTTCTTCACAGTATGTAGTTTTCTAGTCA
YPL090C_M1_PS1.0		YPL090C	mRNA Exon/Exon junctIntronon	1		GAAGACAGACTATACATCATGAAGTTGAACATTTCTTACCCA
YPL081W_M1_PS1.0		YPL081W	mRNA Exon/Exon junctIntronon	1		AAAGTATACAACATGCCAAGAGCCCCAAGAACATATTCCA
YPL075W_V1_PS1.0		YPL075W	5'SS	1		TATATATTGAAAATGGTATGGTATGATCATAACACGCATTCTGAAA
YOR312C_E2_PS1.0		YOR312C	Exon	2		GTCGTCGTTTACCAACTGAATCCGTTCCAGAACCAAA
YPL031C_M1_PS1.0		YPL031C	mRNA Exon/Exon junctIntronon	1		CCAATGTCTTCTTCTTCACAATTTAAGCAGTTAGAAAAGC
YOR318C_M1_PS1.0		YOR318C	mRNA Exon/Exon junctIntronon	1		TACTCATTTCATCAGCATGTGCACACCCACCACGTG
YPL081W_I1_PS1.0		YPL081W	Intron	1		TCGGGTCCTCATAAATATTTTGAAGAGCCTTTGTTGAATT
YPL090C_V1_PS1.0		YPL090C	5'SS	1		TGAAGACAGACTATACATCATGAAGGTATGATTTATGATACTATTATTGA
YOR221C_V1_PS1.0		YOR221C	5'SS	1		TACATGGCATTTTTTGGCCGTATGACAAGGCGCATTTCAA
YGL087C_V1_PS1.0		YGL087C	5'SS	1		GCGTTTACACAAAAATGTCAAAAGTGTATGTTATTATAAGTTTT
YPR132W_M1_PS1.0		YPR132W	mRNA Exon/Exon junctIntronon	1		GTGTCCACAGAAGAAACAACCGTTGGGCCGAAAACA
YGL137W_M1_PS1.0		YGL137W	mRNA Exon/Exon junctIntronon	1		ACGATGAAGTTGGATATAAAGAAAACTTTTAGTAATAGATCCGA
YGL189C_M1A_PS1.0		YGL189C	mRNA Exon/Exon junctIntronon	1	A	GAAAAAGAAGGAAGTCGCCCATCATCATTCAAAATGC
YGL087C_M1_PS1.0		YGL087C	mRNA Exon/Exon junctIntronon	1		CAGCGTTTACACAAAAATGTCAAAAGTACCAAGAAATTTT
YGL076C_I2_PS2.0		YGL076C	Intron	2		CATTGAGTGATAATGCCGTGTAACAATTTTTAGCATAAA
YPR187W_V1_PS1.0		YPR187W	5'SS	1		ATCATGTCAGACTACGAGGAGGCGTATGTGCATTCAT
YPR132W_V1_PS1.0		YPR132W	5'SS	1		TTGCGTGTCCACAGAAGAAACAAGTATGTACAATTATAGAAGATT
YGL189C_I1B_PS1.0		YGL189C	Intron	1	B	GCCAATCATGAGTTCACACTAACTAAAGAAAAAGAAGGAA
YGL137W_V1_PS1.0		YGL137W	5'SS	1		GATGAAGTTGGATATAAAGGTATGTTACCAGAGCGCGT
YGL076C_I2_PS1.0		YGL076C	Intron	2		GCGTCGCCAATTTTGATAAGTATCATTCGAACAGTTGCAA
YOR234C_E2_PS1.0		YOR234C	Exon	2		TCCTACCAAAGATCTAAGAGAGTTAACAACCCAAATGTCT
YOR182C_I1_PS1.0		YOR182C	Intron	1		CCCCATGATAATATTAATAATCCATCAAATGCCTGTAGAT
YOL047C_M1_PS1.0		YOL047C	mRNA Exon/Exon junctIntronon	1		TCATCTGGTATCCGTATAAATGTGCATCTATTTGCCCTTT
YOR074C_I1_PS1.0		YOR074C	Intron	1		CCAGCTGCGTTTTAGTTTACGTGATGATACCTTCCCACTA
YOR293W_M1_PS1.0		YOR293W	mRNA Exon/Exon junctIntronon	1		TCCACCAATACTTATTCCAAGAAGGTGTTGTTGTCGCCAA
YOR202W_E_PS1.0		YOR202W	Exon			CTGGTCGCTAATCGTTGAGTGCATTGGTGACTTACACATA
YOR235W_I1_PS1.0		YOR235W	Intron	1		TAAAAGTCTTAGGTACTAGAGTTTTCATTTCGGAGCAGGC
YOL047C_I1_PS1.0		YOL047C	Intron	1		TTTTTAAGCCGTCATACTAACCGCCTTTGAAGGGAATTAG
YOR182C_M1_PS1.0		YOR182C	mRNA Exon/Exon junctIntronon	1		GATAAACAAATTATACAAAATGGCTAAAGTTCACGGTTCTCT
YOR293W_I1_PS1.0		YOR293W	Intron	1		AAAGTCAAGCGAGGGAAGTTATGCGTATACACAGTAGCGG
YOR074C_M1_PS1.0		YOR074C	mRNA Exon/Exon junctIntronon	1		CCAGATAGAACAGGCACTGACGCTAACCTATTGTCTGAGC
YOR235W_E2_PS1.0		YOR235W	Exon	2		AGGATCATTTCTATAGGAATCGTCACTCTTTGACTCTTCA
YPR028W_I1_PS1.0		YPR028W	Intron	1		ATGACCCGACACACGTAACCGAAGCAGTTATACTAAC
YPR063C_I1_PS1.0		YPR063C	Intron	1		TGTTTTTCACCGACAATTTTCTTTCAAATTTGCTGATATTGCCAATAT
YPR004C_M1_PS1.0		YPR004C	mRNA Exon/Exon junctIntronon	1		CAGCCAATGATACCGTATTCAATTGATATAATTTACTACCATT
YPR111W_I1_PS1.0		YPR111W	Intron	1		AAACGTTTCTAATAAGGTTTTAAATGAAGAATGGGCTTTG
YPR202W_M1_PS1.0		YPR202W	mRNA Exon/Exon junctIntronon	1		CCATGGAAATTGAAAACGAACAGATTTGCACCTGCATAGC
YPR028W_E2_PS1.0		YPR028W	Exon	2		AATCTTATTTAGTTGCTGGTTTAGGTTTCGCTTATCTCCT
YPR043W_M1_PS1.0		YPR043W	mRNA Exon/Exon junctIntronon	1		CAGGAAGACAACTGAGACAAAAATGGCTAAAAGAACTAAG
YPR004C_I1_PS1.0		YPR004C	Intron	1		TATATGTTACTCTTACGATGTGACTCCGCCCGTTTATTAT
YPR063C_M1_PS1.0		YPR063C	mRNA Exon/Exon junctIntronon	1		AGGCCCGACCTTTGTGTTTCGTACAAGAAAATTGCGCC
YPR202W_I1_PS1.0		YPR202W	Intron	1		TCTGTTTTCTATGTTGTGCTTGAAGGGGACAGACAGTCGC
YPR111W_M1_PS1.0		YPR111W	mRNA Exon/Exon junctIntronon	1		CCCAGAGAGTTGTTAATGATCCAGAGAGCCTATATTTAGC
YPR043W_I1_PS1.0		YPR043W	Intron	1		CATATACCTGAAGGTGGCAAACTAGTCTTACGAAACTGTT
YOR234C_M1_PS1.0		YOR234C	mRNA Exon/Exon junctIntronon	1		TGGCTGAATCCCATAGACTATACGTTAAAGGTAAGCACTT
YOR182C_V1_PS1.0		YOR182C	5'SS	1		ATAAACAAATTATACAAAATGGTACGTTAATATTGTGTTAAAATGCTC
YOR074C_E2_PS1.0		YOR074C	Exon	2		TGTCTGAGCAAGGTGTTAAGATTTGGGACGGTAATGGATC
YOR074C_V1_PS1.0		YOR074C	5'SS	1		CAGATAGAACAGGCACTGGTACGTTGAGTCTTTTTGCACC
YPL075W_E2_PS1.0		YPL075W	Exon	2		CACGAGCTCAAACTTTTATTCCATTGCACAATATATTTTACAATC
YOR234C_I1_PS1.0		YOR234C	Intron	1		CCCGCACTTGTTGGACAACTGTTATTAAAGAGTATGAATA
YOR235W_V1_PS1.0		YOR235W	5'SS	1		AAAATCTGTGTCGACGTACTTCAGTATGTAATATACCCCAAACA
YOL047C_V1_PS1.0		YOL047C	5'SS	1		TCATCTGGTATCCGTATAAAGTATGTTGATGTTCCAATAAGCAG
YOR293W_E2_PS1.0		YOR293W	Exon	2		CAAGCCAAGCACGAAGAAATTGACACCAAGAACTTGTATG
YOR293W_V1_PS1.0		YOR293W	5'SS	1		CAAGATCCACCAATACTTATTCCAAGGTATGTTTTAGAATAACTTTCAGA
YOR221C_E2_PS1.0		YOR221C	Exon	2		TTCCAAACAATACTGAGTCAGAACGGCAAGGAATCAAATG
YOR235W_M1_PS1.0		YOR235W	mRNA Exon/Exon junctIntronon	1		AAAATCTGTGTCGACGTACTTCATAGGATCATTTCTATAGGA
YPR028W_V1_PS1.0		YPR028W	5'SS	1		TCAAATGAAACAATTCGATACCGTATGTAAGATGGTTTTA
YPR063C_V1_PS1.0		YPR063C	5'SS	1		GACCTTTGTGTTTCGTATGTTTTTCACCGACAATTTTCTT
YPR111W_E2_PS1.0		YPR111W	Exon	2		TCCAGAGAGCCTATATTTAGCAATGGAATTTGTACCTGGT
YPR111W_V1_PS1.0		YPR111W	5'SS	1		TAAAACCCAGAGAGTTGTTAATGTATGCCAACTTTACTTTCTCGAC
YPR028W_M1_PS1.0		YPR028W	mRNA Exon/Exon junctIntronon	1		TCTCAAATGAAACAATTCGATACCAAGTACTCTGGTAATAGAA
YPR187W_E2_PS1.0		YPR187W	Exon	2		GACGGTAATGAGAACTTCGAAGATTTTGATGTAGAGCATT
YPR004C_V1_PS1.0		YPR004C	5'SS	1		AGCCAATGATACCGTATTCAATGCATGTCTTGGGATTAAG
YPR202W_E2_PS1.0		YPR202W	Exon	2		TTACATTCTCAGATGATGATAAGACGGAAACTGGACAATCTTTTG
YPR202W_V1_PS1.0		YPR202W	5'SS	1		TGCACCATGGAAATTGAAAACGAACGTACGTACCGACTAC
YPR043W_V1_PS1.0		YPR043W	5'SS	1		TGAGACAAAAATGTATGATATATTACGCACACGATTTACC
YBL040C_M1C_PS1.0		YBL040C	mRNA Exon/Exon junctIntronon	1	C	TCCGTTTAGAATCTTAGGGCTTTTTCCCGACCATCA
YDL082W_M1B_PS1.0		YDL082W	mRNA Exon/Exon junctIntronon	1	B	GCACAGCAGGAATCGTACACAATGGAATTTACCAATCTTAAAGAATCATT
YDR092W_M1J_PS1.0		YDR092W	mRNA Exon/Exon junctIntronon	1	J	CCAAGAGAATAATCAAGTTTGTAGCAGCGTTCCGCC
snR17b_M1B_PS1.0		snR17b	mRNA Exon/Exon junctIntronon	1	B	CTAAAAAAATTGTCGACGTACTTCAGATCATTTCTATAGGAATCGTCACT
YBL087C_M1B_PS1.0		YBL087C	mRNA Exon/Exon junctIntronon	1	B	CTAAGTTTAGAATCTCAGTCTACCAGTCGGTGCCAT
YBL040C_M1B_PS1.0		YBL040C	mRNA Exon/Exon junctIntronon	1	B	GCAATGAATCCGTTTAGAATCTTAGACAGGTGATTTATCACATCTAACCA
YBL050W_M1C_PS1.0		YBL050W	mRNA Exon/Exon junctIntronon	1	C	CTGTAGAGTTATTGAAAAGAGGTGTTCCTTCATCGGGTTTCA
YDL083C_M1B_PS1.0		YDL083C	mRNA Exon/Exon junctIntronon	1	B	CCGTCCCAAGTGTCCAAAAGAAATCAGCTACCGCTG
YDR092W_M1B_PS1.0		YDR092W	mRNA Exon/Exon junctIntronon	1	B	ATCATTACCCAAGAGAATAATCAAGAAAACGCAAAGTCTTTGTGAACTTT
snR17a_M1B_PS1.0		snR17a	mRNA Exon/Exon junctIntronon	1	B	ATCTGTGTCGACGTACTTCAGATCATTTCTATAGGAATCGTC
snR17b_M1C_PS1.0		snR17b	mRNA Exon/Exon junctIntronon	1	C	CTAAAAAAATTGTCGACGTACTTCATAGGATCATTTCTATAGGAATCGTC
YBL050W_M1B_PS1.0		YBL050W	mRNA Exon/Exon junctIntronon	1	B	CTGTAGAGTTATTGAAAAGAAAGGGTGTTCCTTCATCGGGTT
YHR203C_M1C_PS1.0		YHR203C	mRNA Exon/Exon junctIntronon	1	C	AAGATGGCTAGAGGACCCATCTAAAGAGATTAGCAG
YIL177C_M1B_PS1.0		YIL177C	mRNA Exon/Exon junctIntronon	1	B	CTTCTTCTGATGGTATATCAAGCTTCAGCTACTCGCTTTTGC
YJL205C_M1C_PS1.0		YJL205C	mRNA Exon/Exon junctIntronon	1	C	GCTCCCTTTCTATTAGGAAACTGGTCTCTATTGCAGATTTTC
YHR199C-A_M1B_PS1.0		YHR199C-A	mRNA Exon/Exon junctIntronon	1	B	ATACTACATCGAATGCAGCTGGAACAAAAACTGATCGAAAATATTAAAGA
YHR218W_M1B_PS1.0		YHR218W	mRNA Exon/Exon junctIntronon	1	B	CGATTGGGTGATGTTTTCGCAACGTATACGTCGACG
YHR203C_M1B_PS1.0		YHR203C	mRNA Exon/Exon junctIntronon	1	B	GAAAGATGGCTAGAGGACCAAGCATCTAAAGAGATTAGCA
YIL106W_M1C_PS1.0		YIL106W	mRNA Exon/Exon junctIntronon	1	C	TTTCCATGTCTTTTCTACAAAATTTTCCCGGCCAAACAATAAGATCTACT
YJL205C_M1B_PS1.0		YJL205C	mRNA Exon/Exon junctIntronon	1	B	CGCTCCCTTTCTATTAGGAAATGGTAATATACCATGTAGACTTT
YIL177C_M1C_PS1.0		YIL177C	mRNA Exon/Exon junctIntronon	1	C	CTTCTTCTGATGGTATATCAGATACCCTTACCGTTATCCAGA
YHR123W_M1B_PS1.0		YHR123W	mRNA Exon/Exon junctIntronon	1	B	GAAAATCTAAAGTCATATAATGAAGACCGCTCGCTGGTATCG
YIL004C_M1B_PS1.0		YIL004C	mRNA Exon/Exon junctIntronon	1	B	TACACAGATGAGTTCAAGGGGGAAACGCTTATCAACGT
YIL106W_M1B_PS1.0		YIL106W	mRNA Exon/Exon junctIntronon	1	B	CCATGTCTTTTCTACAAAATTTCAGTCATATAAGTCCCGGCCAAAC
YCR031C_M1B_PS1.0		YCR031C	mRNA Exon/Exon junctIntronon	1	B	AAGAACCCGCCATGTCTACTCGTGACAATTCCCAAGTT
YDR092W_M1C_PS1.0		YDR092W	mRNA Exon/Exon junctIntronon	1	C	CATTACCCAAGAGAATAATCAAGAACAAACTACTAGGGCAGAAAACGC
YDR381C-A_M1C_PS1.0		YDR381C-A	mRNA Exon/Exon junctIntronon	1	C	TGTCAAATCCATTTCAAAATATAGGACGAAAGTAGGAAAACACTACCAAT
YBR062C_M1B_PS1.0		YBR062C	mRNA Exon/Exon junctIntronon	1	B	ATCAAAAAAATGTCTACATATGAAGATTAGAGGAACATGGAATACAACAA
YBR191W_M1B_PS1.0		YBR191W	mRNA Exon/Exon junctIntronon	1	B	CTAGCAACAATGGGTAAATCATCTCGTACTCGTTACATGTTC
YBR078W_M1B_PS1.0		YBR078W	mRNA Exon/Exon junctIntronon	1	B	TGCCTCCGCTCTAGCTGCAGCTAACTCAACTACTTC
YDL029W_M1B_PS1.0		YDL029W	mRNA Exon/Exon junctIntronon	1	B	GGACCCACATAATCCAATTGGGTACTGGTTTCGTCAAAATTG
YDR381C-A_M1B_PS1.0		YDR381C-A	mRNA Exon/Exon junctIntronon	1	B	TGTCAAATCCATTTCAAAATATAGGAATTTACTATACATTTCTGCAGCCG
YDR092W_M1D_PS1.0		YDR092W	mRNA Exon/Exon junctIntronon	1	D	ATCATTACCCAAGAGAATAATCAAGAAGGCTTTTTTTGTCCAGTTTGTAG
YBL111C_M1B_PS1.0		YBL111C	mRNA Exon/Exon junctIntronon	1	B	CGATTGGGTGATGTTTTCGCAACGTATACGTCGACG
YCL005W-A_M1B_PS1.0		YCL005W-A	mRNA Exon/Exon junctIntronon	1	B	CTCCAAAGAACAACCAAGCTACAGTGATTTTGACATTGGC
YBR189W_M1B_PS1.0		YBR189W	mRNA Exon/Exon junctIntronon	1	B	AACTAAGACTAAGCAACAATGCCAAAACTTACTCTAAGACTTACTCTACA
YIL148W_M1B_PS1.0		YIL148W	mRNA Exon/Exon junctIntronon	1	B	CCAAGATTCAAACATGCAAATACTTTGACTGGTAAGACCATCAC
YIL177C_M1D_PS1.0		YIL177C	mRNA Exon/Exon junctIntronon	1	D	TTCTTCTGATGGTATATCATCGCTGTTGCAATTGACGAGC
YJR079W_M1B_PS1.0		YJR079W	mRNA Exon/Exon junctIntronon	1	B	TTTATACATATATACATACATATATAATTTGAAATTTCCGTGGTAGTTGT
YIL133C_M1B_PS1.0		YIL133C	mRNA Exon/Exon junctIntronon	1	B	ACCAGTTGTTGTCATTGATGGGTCATTTAGTAGGTCGTTTAG
YIL111W_M1C_PS1.0		YIL111W	mRNA Exon/Exon junctIntronon	1	C	GCCACATATTCATTGTAAAGATTTTGCAGTGTTGCGTACTTCTC
YIL018W_M1B_PS1.0		YIL018W	mRNA Exon/Exon junctIntronon	1	B	AAACCACAAAGTTATTGAACAATGGAGTTATTCGTAACCAAAGAAAGGGT
YJL189W_M1B_PS1.0		YJL189W	mRNA Exon/Exon junctIntronon	1	B	TAAACACAGATAGATCAACATGGCTTCTTTCAGAATCAAGCAAAAAATGG
YJL205C_M1D_PS1.0		YJL205C	mRNA Exon/Exon junctIntronon	1	D	CTCCCTTTCTATTAGGAAATCGATGTGCTCTTTCCCAAGC
YJL191W_M1B_PS1.0		YJL191W	mRNA Exon/Exon junctIntronon	1	B	TAACTAAATGGTTACCTTGTTCAAGCTCGCGATAACTCTC
YIL111W_M1B_PS1.0		YIL111W	mRNA Exon/Exon junctIntronon	1	B	GCCACATATTCATTGTAAAGACACAAGTTTTGCAGTGTTGCGTA
YJL024C_M1B_PS1.0		YJL024C	mRNA Exon/Exon junctIntronon	1	B	ACAATGATTCATGCAGTTCTAATATAAATGCCAACCAAGATTAGTGAAAT
YIL156W-B_M1B_PS1.0		YIL156W-B	mRNA Exon/Exon junctIntronon	1	B	AGCAAAACGCAAAGAGATGACATTAGGAAACTAGTACACATATCCATAGA
YDR092W_M1F_PS1.0		YDR092W	mRNA Exon/Exon junctIntronon	1	F	CCAAGAGAATAATCAAGCGTTCCGCCTTCCCTTTGT
YDR424C_M2D_PS1.0		YDR424C	mRNA Exon/Exon junctIntronon	2	D	GCGATGAAAATAAGAGTACGCAGTGAGGTTTTCTTCCATGAATT
YDR535C_M1C_PS1.0		YDR535C	mRNA Exon/Exon junctIntronon	1	C	CAACGGCACTTATTTCGTCCACATTATCTTTGCAAAGGTTGT
YDR064W_M1B_PS1.0		YDR064W	mRNA Exon/Exon junctIntronon	1	B	GTCGTATGCACAGTGCCGTATTTCTTCTTCTGCTAT
YDL108W_M1C_PS1.0		YDL108W	mRNA Exon/Exon junctIntronon	1	C	TATGGAGTACACAAAGGTTGGTGAGGGTACTTATGC
YDR092W_M1E_PS1.0		YDR092W	mRNA Exon/Exon junctIntronon	1	E	CCAAGAGAATAATCAAGCAGCGTTCCGCCTTCCCTT
YDR381C-A_M1E_PS1.0		YDR381C-A	mRNA Exon/Exon junctIntronon	1	E	TGTCAAATCCATTTCAAAATATAGGCAGAGTTTGATTGCACCATATATAT
YDR535C_M1B_PS1.0		YDR535C	mRNA Exon/Exon junctIntronon	1	B	CAACGGCACTTATTTCGTCCAATATGGATTAGTGGTTCTAGG
YDR424C_M2E_PS1.0		YDR424C	mRNA Exon/Exon junctIntronon	2	E	CGATGAAAATAAGAGTACGCCTATTGTTAAGGCGTCTGACAT
YDL108W_M1B_PS1.0		YDL108W	mRNA Exon/Exon junctIntronon	1	B	GAATATGGAGTACACAAAGGAAAGTTGGTGAGGGTACTTATG
YDR318W_M1B_PS1.0		YDR318W	mRNA Exon/Exon junctIntronon	1	B	CATTGAATCTTTACTCAGTGAAAAAGAAAGTCGTGAGAAGCTCAAAGC
YDR381C-A_M1D_PS1.0		YDR381C-A	mRNA Exon/Exon junctIntronon	1	D	TGTCAAATCCATTTCAAAATATAGGAGTTTGATTGCACCATATATATAAC
YKL081W_M1B_PS1.0		YKL081W	mRNA Exon/Exon junctIntronon	1	B	AGCTTTGGCTATCCAATTTTATTTTGCCGATGAAAAAGAAAGAGCTCG
YJR094W-A_M1B_PS1.0		YJR094W-A	mRNA Exon/Exon junctIntronon	1	B	AGCATAGATAATCAAACAAAAAAATAGAACAAAGAAGGTCGGTATCACAG
YKR094C_M1B_PS1.0		YKR094C	mRNA Exon/Exon junctIntronon	1	B	CCAAAGGTTCAAAATGCAAATACTTTGACTGGTAAGACCATCAC
YJR145C_M1B_PS1.0		YJR145C	mRNA Exon/Exon junctIntronon	1	B	GCAAAGATGGCTAGAGGACCAAGCATCTAAAAAGATTAGCAG
YJL225C_M1B_PS1.0		YJL225C	mRNA Exon/Exon junctIntronon	1	B	CTTCTTCTGATGGTATATCAAGCTTCAGCTACTCGCTTTTGC
YJR021C_M1B_PS1.0		YJR021C	mRNA Exon/Exon junctIntronon	1	B	AGATGCTGCTACGAACGTATAGGAAACGTGAAAACC
YKL190W_M1B_PS1.0		YKL190W	mRNA Exon/Exon junctIntronon	1	B	GATGGTCTTTTAGAAGATACAAATTAGATGAAATTGAAAGGTTAAGGAAG
YKL006C-A_M1C_PS1.0		YKL006C-A	mRNA Exon/Exon junctIntronon	1	C	CTCAGACCGAATCAAACGAAACTAGAGGGGTTAGCC
YKL157W_M1B_PS1.0		YKL157W	mRNA Exon/Exon junctIntronon	1	B	GCCAAAAAACGTCACAATTACTAAAGACAACTAAAATGACCAGTAAAACC
YJL177W_M1B_PS1.0		YJL177W	mRNA Exon/Exon junctIntronon	1	B	CCGCTGCCAATGCTGAAGGTCTAGATGCTACCAAGT
YJR145C_M1C_PS1.0		YJR145C	mRNA Exon/Exon junctIntronon	1	C	CAAAGATGGCTAGAGGACCCATCTAAAAAGATTAGCAGCT
YKL156W_M1B_PS1.0		YKL156W	mRNA Exon/Exon junctIntronon	1	B	GCAAAGATAGATATCCCAAAATGTTCAAGATTTATTGCACCCAACTGC
YDR092W_M1H_PS1.0		YDR092W	mRNA Exon/Exon junctIntronon	1	H	TACCCAAGAGAATAATCAAGGGCAGAAAACGCAAAGTCTTTG
YDR424C_M2F_PS1.0		YDR424C	mRNA Exon/Exon junctIntronon	2	F	GCGATGAAAATAAGAGTACGCGCGTCTGACATAGTATGTAATTG
YDR535C_M1E_PS1.0		YDR535C	mRNA Exon/Exon junctIntronon	1	E	ACGGCACTTATTTCGTCCTGGTTCTAGGTCGCTCGTAA
YDR447C_M1B_PS1.0		YDR447C	mRNA Exon/Exon junctIntronon	1	B	GAAAAAAGCAGATAAAAATGAACCAAGACCGTCAAACGTGCC
YDR424C_M2C_PS1.0		YDR424C	mRNA Exon/Exon junctIntronon	2	C	AGCTATTGTTAAGGCGTCTGACATACTGAAAGAGGATATTTTAACCATCA
YDR092W_M1G_PS1.0		YDR092W	mRNA Exon/Exon junctIntronon	1	G	CATTACCCAAGAGAATAATCAAGGCTTTTTTTGTCCAGTTTGTAGCAG
YDR381C-A_M1G_PS1.0		YDR381C-A	mRNA Exon/Exon junctIntronon	1	G	TGTCAAATCCATTTCAAAATATAGGTAGGAAAACACTACCAATGCGATTT
YDR535C_M1D_PS1.0		YDR535C	mRNA Exon/Exon junctIntronon	1	D	ACGGCACTTATTTCGTCCGTCGCTCGTAATATCAGACT
YDR450W_M1B_PS1.0		YDR450W	mRNA Exon/Exon junctIntronon	1	B	GGTTCCTTCCAACACATTTTACGTTCGGTTTCCCGTCTAAATTTTTTT
YDR305C_M1B_PS1.0		YDR305C	mRNA Exon/Exon junctIntronon	1	B	TCTTGTAACTGAACAAGTTTTCTATTCAAAATATACGTATGCATTGGTAA
YDR447C_M1C_PS1.0		YDR447C	mRNA Exon/Exon junctIntronon	1	C	ATAAAGAAAAAAGCAGATAAAAATGAGTTAGAACCAAGACCGTCAAACGT
YDR381C-A_M1F_PS1.0		YDR381C-A	mRNA Exon/Exon junctIntronon	1	F	TGTCAAATCCATTTCAAAATATAGGGAAAACACTACCAATGCGATTTCAA
YLL066C_M1B_PS1.0		YLL066C	mRNA Exon/Exon junctIntronon	1	B	CGATTGGGTGATGTTTTCGCAACGTATACGTCGACG
YKL157W_M1C_PS1.0		YKL157W	mRNA Exon/Exon junctIntronon	1	C	GCCAAAAAACGTCACAATTACTAAATACGAAGGACAACTAAAATGACCAG
YLL050C_M1C_PS1.0		YLL050C	mRNA Exon/Exon junctIntronon	1	C	AAGAAGATGTCTAGATCTGGCCAGGAAAATGTGAAGTTTCTG
YKL002W_M1B_PS1.0		YKL002W	mRNA Exon/Exon junctIntronon	1	B	CGCAAGAGAGGTTAAAAAAAGGCTTTAGAAAGGACTCAGAGG
YJL225C_M1D_PS1.0		YJL225C	mRNA Exon/Exon junctIntronon	1	D	TTCTTCTGATGGTATATCATCGCTGTTGCAATTGACGAGC
YKL180W_M1B_PS1.0		YKL180W	mRNA Exon/Exon junctIntronon	1	B	CCGCTGCCAACGCTGAAGTTTGGATGCTACTAAATT
YKR095W-A_M1C_PS1.0		YKR095W-A	mRNA Exon/Exon junctIntronon	1	C	TCACTGGATCACACATTATACCGTTTGAAACGGAGC
YLL050C_M1B_PS1.0		YLL050C	mRNA Exon/Exon junctIntronon	1	B	AAAGAAGATGTCTAGATCTGGAAGCCAGGAAAATGTGAAGTTTC
YLR048W_M1B_PS1.0		YLR048W	mRNA Exon/Exon junctIntronon	1	B	ATTTAGGTGCTAGAAACGTTCAAAACCATACGTTTTCAATGCTAGACC
YJL225C_M1C_PS1.0		YJL225C	mRNA Exon/Exon junctIntronon	1	C	CTTCTTCTGATGGTATATCAGATACCCTTACCGTTATCCAGA
YKL006C-A_M1B_PS1.0		YKL006C-A	mRNA Exon/Exon junctIntronon	1	B	GTATTCTCAGACCGAATCAAACATGTATCATCCCTTCATGTACATG
YKR095W-A_M1B_PS1.0		YKR095W-A	mRNA Exon/Exon junctIntronon	1	B	GAAAAGTCACTGGATCACACATTAGAACTAAAGATACCGTTTGAAACG
YER044C-A_M1B_PS1.0		YER044C-A	mRNA Exon/Exon junctIntronon	1	B	CGGAAGTTGACTGGATAATCAGGTGTAATCTCCTCGAATATT
YFL034C-B_M1B_PS1.0		YFL034C-B	mRNA Exon/Exon junctIntronon	1	B	ACATCATGTCCTTCTTCAACTTCAAAAACTCAAAGAAAAATAAAAACCAG
YER014C-A_M1F_PS1.0		YER014C-A	mRNA Exon/Exon junctIntronon	1	F	TGTACCTGGGATAGCTGCTGTAAGGCGTCGTTAAAG
YDR381C-A_M1H_PS1.0		YDR381C-A	mRNA Exon/Exon junctIntronon	1	H	TGTCAAATCCATTTCAAAATATAGGTGAAGACGAAAGTAGGAAAACACTA
YEL012W_M1B_PS1.0		YEL012W	mRNA Exon/Exon junctIntronon	1	B	AGCGTAATACGAAAGATGAGAAGGATCGAGACAGATGTTATG
YEL076C-A_M1B_PS1.0		YEL076C-A	mRNA Exon/Exon junctIntronon	1	B	TTCTTCTGATGGTATATCATCGCTGTTGCAATTGACGAGC
YER056C-A_M1B_PS1.0		YER056C-A	mRNA Exon/Exon junctIntronon	1	B	GTTACTTTCAGAAGAAGAAATCCATTATACCAACTTTCTGAAAACATTTT
YER014C-A_M1E_PS1.0		YER014C-A	mRNA Exon/Exon junctIntronon	1	E	TTGTACCTGGGATAGCTGCTGATAACTGCCTCAATTGT
YFR031C-A_M1B_PS1.0		YFR031C-A	mRNA Exon/Exon junctIntronon	1	B	AAACCATTAGATCAATAAGCAATGGAGTTATTCGTAACCAAAGAAAGGGT
YDR092W_M1I_PS1.0		YDR092W	mRNA Exon/Exon junctIntronon	1	I	ATCATTACCCAAGAGAATAATCAAGTCTTTGTGAACTTTCATATAGGAAA
YER014C-A_M1B_PS1.0		YER014C-A	mRNA Exon/Exon junctIntronon	1	B	TGTACCTGGGATAGCTGAAGTAGTTTGCGTAAAGCT
YER007C-A_M1B_PS1.0		YER007C-A	mRNA Exon/Exon junctIntronon	1	B	AGCAGAGAGGAAATGTTTAAGAAAGAAGATGTCCATTCACGTTCAAAG
YLR202C_M1C_PS1.0		YLR202C	mRNA Exon/Exon junctIntronon	1	C	ACCGTTATTATAATTTTTTTCTTATTATACTGACTACAGTTGCCATGACA
YML056C_M1B_PS1.0		YML056C	mRNA Exon/Exon junctIntronon	1	B	TGGCTTCCCAGTTACTGACGGTAAGTGTCCAGGTAA
YML124C_M1B_PS1.0		YML124C	mRNA Exon/Exon junctIntronon	1	B	GAGAGAGGTCATTAGTATTAATGCAGGTTGTCAAATAGGTAATGCATG
YLL067C_M1B_PS1.0		YLL067C	mRNA Exon/Exon junctIntronon	1	B	CGATTGGGTGATGTTTTCGCAACGTATACGTCGACG
YLR061W_M1C_PS1.0		YLR061W	mRNA Exon/Exon junctIntronon	1	C	AAACAATGGCCCCAAACCAAAAGATTGCCAAGACCT
YLR202C_M1B_PS1.0		YLR202C	mRNA Exon/Exon junctIntronon	1	B	ACCGTTATTATAATTTTTTTCTTATTAGTATACTGACTACAGTTGCCATG
YLL050C_M1E_PS1.0		YLL050C	mRNA Exon/Exon junctIntronon	1	E	CAAAAGAAGATGTCTAGATCTGGGAATGTGGGGGAAAAAATTCATAAG
YML067C_M1B_PS1.0		YML067C	mRNA Exon/Exon junctIntronon	1	B	TGAAGACATTTGATGCGTTTCAACAGTACAAGAAGAAATCCACC
YML056C_M1C_PS1.0		YML056C	mRNA Exon/Exon junctIntronon	1	C	CTCTGGCTTCCCAGTTACTGGAAACAAGTACATCTTTTTGAA
YLR061W_M1B_PS1.0		YLR061W	mRNA Exon/Exon junctIntronon	1	B	AGAAACAATGGCCCCAAACAAAGCAAAAGATTGCCAAGAC
YLR128W_M1B_PS1.0		YLR128W	mRNA Exon/Exon junctIntronon	1	B	CTTGCATTCAGGACATGGGGCGCTCAAATGTGATGC
YLL050C_M1D_PS1.0		YLL050C	mRNA Exon/Exon junctIntronon	1	D	CAAAAGAAGATGTCTAGATCTGGGAAAATGTGAAGTTTCTGTGTAGTG
YER093C-A_M1C_PS1.0		YER093C-A	mRNA Exon/Exon junctIntronon	1	C	TCCAGGGCCATAAAAGTACGAAAATCATATTTCAACAAAATTACAAGCTT
YGL087C_M1B_PS1.0		YGL087C	mRNA Exon/Exon junctIntronon	1	B	GCGTTTACACAAAAATGTCAAAAGTAAATTTTAGGTTGTTAGAAGAATTA
YER014C-A_M1H_PS1.0		YER014C-A	mRNA Exon/Exon junctIntronon	1	H	TGTACCTGGGATAGCTGTAGTTTGCGTAAAGCTAAC
YER014C-A_M1C_PS1.0		YER014C-A	mRNA Exon/Exon junctIntronon	1	C	TGTACCTGGGATAGCTGCCGTCTACAATAACGTCAG
YEL012W_M1D_PS1.0		YEL012W	mRNA Exon/Exon junctIntronon	1	D	AGCGTAATACGAAAGATGAGCTCTAAAAGAAGGATCGAGACA
YER093C-A_M1B_PS1.0		YER093C-A	mRNA Exon/Exon junctIntronon	1	B	GCCATAAAAGTACGAAAATCAGACGTCCCCAGCATATTTC
YFL034C-A_M1C_PS1.0		YFL034C-A	mRNA Exon/Exon junctIntronon	1	C	TATCAACCACAATGGCTCCAAACCAAAAAGTTATCAAAACCTTAACCG
YER014C-A_M1G_PS1.0		YER014C-A	mRNA Exon/Exon junctIntronon	1	G	TTTTGTACCTGGGATAGCTGGCGTCGTTAAAGCCGTCTACAA
YGL183C_M1B_PS1.0		YGL183C	mRNA Exon/Exon junctIntronon	1	B	GTAGTATCATAAACATTCAACAATGAGACAGACAGTATCACTCCAAGAGA
YEL012W_M1C_PS1.0		YEL012W	mRNA Exon/Exon junctIntronon	1	C	AGGAGCGTAATACGAAAGATGAGATATCGTTTAATGAAACAGTAGCTC
YER014C-A_M1D_PS1.0		YER014C-A	mRNA Exon/Exon junctIntronon	1	D	AAATGTTTTGTACCTGGGATAGCTGCTAACCATATATATACGTACTTATT
YFL034C-A_M1B_PS1.0		YFL034C-A	mRNA Exon/Exon junctIntronon	1	B	AATATCAACCACAATGGCTCCAAACAAAGCAAAAAGTTATCAAAACCTTA
YLR316C_M2B_PS1.0		YLR316C	mRNA Exon/Exon junctIntronon	2	B	CAAGAGACTCGAAGAAAGTAATAGATAGGCTAATTCGAAACGATTTTCAG
YML056C_M1D_PS1.0		YML056C	mRNA Exon/Exon junctIntronon	1	D	CTCTGGCTTCCCAGTTACTGTACATCTTTTTGAACACAGAAG
YML124C_M1D_PS1.0		YML124C	mRNA Exon/Exon junctIntronon	1	D	GAGAGAGGTCATTAGTATTAATGGTTGTCAAATAGGTAATGCATGCTG
YLR316C_M1B_PS1.0		YLR316C	mRNA Exon/Exon junctIntronon	1	B	AAAGATGTAAATACGCCCAAACTAATGCAGTCAATGTATGGAGTATAAGA
YLR426W_M1B_PS1.0		YLR426W	mRNA Exon/Exon junctIntronon	1	B	GTAGCTCTTGTATTGAGATGCGACTCGATAAGCATTTGTCTA
YLR202C_M1D_PS1.0		YLR202C	mRNA Exon/Exon junctIntronon	1	D	ACCGTTATTATAATTTTTTTCTTATTCCATTAACTAATCCATTCACCTAT
YLR329W_M1B_PS1.0		YLR329W	mRNA Exon/Exon junctIntronon	1	B	CACCTGGAATGTTGAAACTTTGTCACTCGTACCAGG
YML124C_M1C_PS1.0		YML124C	mRNA Exon/Exon junctIntronon	1	C	GAGAGAGGTCATTAGTATTAATGCTCATAATTGACCTCATTACATGGG
YML056C_M1E_PS1.0		YML056C	mRNA Exon/Exon junctIntronon	1	E	GGTTTCTCTGGCTTCCCAGTTACTGTCTTCATAAAGTTGAGAAAATAAAA
YLR287C-A_M1B_PS1.0		YLR287C-A	mRNA Exon/Exon junctIntronon	1	B	ACAAAAACTACGCAAATATGTTCATGGTTCTCTAGCTCGTGC
YLR448W_M1B_PS1.0		YLR448W	mRNA Exon/Exon junctIntronon	1	B	AAATGACTGCCCAACAATGGTATCCTTCCGAAGACG
YLL050C_M1F_PS1.0		YLL050C	mRNA Exon/Exon junctIntronon	1	F	AAGAAGATGTCTAGATCTGGTTTCTGTGTAGTGTTGCTGTTG
YGL226C-A_M1D_PS1.0		YGL226C-A	mRNA Exon/Exon junctIntronon	1	D	ATGACTTATGAACAATTATACCCAATTCGCCTTCTCGGCATTTG
YFR024C-A_M1E_PS1.0		YFR024C-A	mRNA Exon/Exon junctIntronon	1	E	CAAGGAGTTTAAAGAGTGAGACAAACGAAGATTTTGGCTAGTTTTGTCAA
YGL251C_M1E_PS1.0		YGL251C	mRNA Exon/Exon junctIntronon	1	E	GAAGTAGACCCTCTCCAAATATGGTTTTTCTGGACTAGAATTTC
YGL076C_M1B_PS1.0		YGL076C	mRNA Exon/Exon junctIntronon	1	B	GAGCTGCTCGTAAGGCTGAAAAGAGAGCCATTATTT
YFR024C-A_M1B_PS1.0		YFR024C-A	mRNA Exon/Exon junctIntronon	1	B	GGAGTTTAAAGAGTGAGACAAAAAAAGCAGCGAAGATTTTGGCTAG
YGL226C-A_M1C_PS1.0		YGL226C-A	mRNA Exon/Exon junctIntronon	1	C	TACAATGACTTATGAACAATTATACAGTTCCATTCCTCAAAGAGCTTCCA
YGL030W_M1B_PS1.0		YGL030W	mRNA Exon/Exon junctIntronon	1	B	CAATTAATCAATATACGCAGAGATGTTAAATCCCAAGAATCTATCAACCA
YGL251C_M1D_PS1.0		YGL251C	mRNA Exon/Exon junctIntronon	1	D	GTAGACCCTCTCCAAATACGGAAATGCAACCAAAAGTG
YGL232W_M1B_PS1.0		YGL232W	mRNA Exon/Exon junctIntronon	1	B	TGCAAATTCCCAAAACAGGAAGAAATAATAGTTTAAAGTATCTTCCGGAT
YER117W_M1B_PS1.0		YER117W	mRNA Exon/Exon junctIntronon	1	B	TCAAGGTACAAAATTCAGAATTTCTGTTTACCAGTTGGTGCTATCATGAA
YGL137W_M1B_PS1.0		YGL137W	mRNA Exon/Exon junctIntronon	1	B	GGACACGATGAAGTTGGATATAAAGTAATAGATCCGATCGAGTTAAAGGT
YER014C-A_M1I_PS1.0		YER014C-A	mRNA Exon/Exon junctIntronon	1	I	TGTACCTGGGATAGCTGTTTGCGTAAAGCTAACCAT
YML056C_M1G_PS1.0		YML056C	mRNA Exon/Exon junctIntronon	1	G	TCTCTGGCTTCCCAGTTACTGTTGAGAAAATAAAAGGAAACAAG
YMR079W_M1D_PS1.0		YMR079W	mRNA Exon/Exon junctIntronon	1	D	ATCGCCCTAAAACACAATGGTTACATGGTATTACTATGACTTCACTTTAA
YMR143W_M1C_PS1.0		YMR143W	mRNA Exon/Exon junctIntronon	1	C	CTGTCCCAAGTGTTCAAAAGAAATCAGCTACTGCTG
YLR329W_M1C_PS1.0		YLR329W	mRNA Exon/Exon junctIntronon	1	C	ACTGCTACCACCTGGAATGTTGAAAGAAAAGTGAAGATTAAACTGAATTT
YML073C_M1B_PS1.0		YML073C	mRNA Exon/Exon junctIntronon	1	B	AAATGAGTGCCCAAAAATGGTATCCATCCGAAGACG
YML056C_M1F_PS1.0		YML056C	mRNA Exon/Exon junctIntronon	1	F	TGGCTTCCCAGTTACTGTGTCCAGGTAAGTTAGTTG
YMR125W_M1B_PS1.0		YMR125W	mRNA Exon/Exon junctIntronon	1	B	ATGTTTAATAGAAAAAGAAGAGGAGATGAAAATTACCGTGATTTTAGGCC
YML085C_M1B_PS1.0		YML085C	mRNA Exon/Exon junctIntronon	1	B	GAGAGAAGTTATTAGTATTAATGCTGGTTGTCAGATTGGTAATGCCTG
YMR142C_M1B_PS1.0		YMR142C	mRNA Exon/Exon junctIntronon	1	B	TAAAGCAGGAATCAAGTAACAATGGAATTTACCAATTTTGAAGAACCACT
YLR464W_M1B_PS1.0		YLR464W	mRNA Exon/Exon junctIntronon	1	B	TTCTTCTGATGGTATATCATCGCTGTTGCAATTGACGAGC
YLR329W_M1D_PS1.0		YLR329W	mRNA Exon/Exon junctIntronon	1	D	ACTGCTACCACCTGGAATGTTGAAATGAAGATTAAACTGAATTTTAAAAT
YML133C_M1B_PS1.0		YML133C	mRNA Exon/Exon junctIntronon	1	B	CGATTGGGTGATGTTTTCGCAACGTATACGTCGACG
YHR039C-A_M1C_PS1.0		YHR039C-A	mRNA Exon/Exon junctIntronon	1	C	TGTGCAAGGTATACAAAGCAGAATGGTATTGGTTTTTTCATTGTTGCTCA
YGL232W_M1C_PS1.0		YGL232W	mRNA Exon/Exon junctIntronon	1	C	ATTCCCAAAACAGGAAGAAATATCTTCCGGATTCTTAGACCC
YHR012W_M1B_PS1.0		YHR012W	mRNA Exon/Exon junctIntronon	1	B	TGCACATATTCCTGATAGAGCAACTTAGGATTTACCTGTAAAATTCAAAA
YGL251C_M1B_PS1.0		YGL251C	mRNA Exon/Exon junctIntronon	1	B	AAAAGAAGTAGACCCTCTCCAAATAAATTTCAGAGGACTTATAGATATTG
YFR024C-A_M1D_PS1.0		YFR024C-A	mRNA Exon/Exon junctIntronon	1	D	GGAGTTTAAAGAGTGAGACAAACAGCGAAGATTTTGGCTAGTTTTG
YHR039C-A_M1B_PS1.0		YHR039C-A	mRNA Exon/Exon junctIntronon	1	B	TGTGCAAGGTATACAAAGCAGAATGAACTATGTAATATTCTCTTTAGTCC
YHR016C_M1B_PS1.0		YHR016C	mRNA Exon/Exon junctIntronon	1	B	TTGAAAAGCGAGACCAAGCCGCGAAAGTTCTAAGGA
YGR214W_M1B_PS1.0		YGR214W	mRNA Exon/Exon junctIntronon	1	B	CTTAGGTGCTAGAAACGTTCAAAACCATATGTTTTCAACGCAAGAC
YHR021C_M1B_PS1.0		YHR021C	mRNA Exon/Exon junctIntronon	1	B	AGTGCATATATATTAGATCAATATGTTCAAGATTTGTTGCACCCAACTGC
YFR024C-A_M1C_PS1.0		YFR024C-A	mRNA Exon/Exon junctIntronon	1	C	CAAGGAGTTTAAAGAGTGAGACAAAATTTTGGCTAGTTTTGTCAAACCAA
YGL251C_M1C_PS1.0		YGL251C	mRNA Exon/Exon junctIntronon	1	C	AAAAGAAGTAGACCCTCTCCAAATAAGGACTTATAGATATTGACTTTAAC
YGL103W_M1B_PS1.0		YGL103W	mRNA Exon/Exon junctIntronon	1	B	ACAGAGGTCACGTCTCAGGTCGTATCGGTAAGCACAGA
YNL050C_M1B_PS1.0		YNL050C	mRNA Exon/Exon junctIntronon	1	B	GTATAAAAATGTCTGAATTTAAGATAAAAGATCTTTATAATGAAGGAGAG
YMR230W_M1B_PS1.0		YMR230W	mRNA Exon/Exon junctIntronon	1	B	CACCAATACTTGTTTCAAGGTGTTGTCGTCGCTAAGAAGG
YNL130C_M1B_PS1.0		YNL130C	mRNA Exon/Exon junctIntronon	1	B	GGAAACTTGAAGCTTTACAATGATGACCGCTCTTTCCTTTCA
YML024W_M1B_PS1.0		YML024W	mRNA Exon/Exon junctIntronon	1	B	AGACTAGCAATAACAAAATGAACCAAGACCGTCAAGCGTGCT
YMR079W_M1C_PS1.0		YMR079W	mRNA Exon/Exon junctIntronon	1	C	CGCCCTAAAACACAATGGTTACAGAATTTTTAGAATCCTACCCTCAAA
YMR201C_M1B_PS1.0		YMR201C	mRNA Exon/Exon junctIntronon	1	B	CCCGAACAAAAGGCCAAACTAGAAATTAGCAATAGAACGGTTAA
YNL069C_M1B_PS1.0		YNL069C	mRNA Exon/Exon junctIntronon	1	B	CCAGTCGTTGTTATTGATGGATCATTTGTTGGGTCGTTTG
YNL044W_M1B_PS1.0		YNL044W	mRNA Exon/Exon junctIntronon	1	B	AATCAGTTAGGAGCTTTAGCCTTTCACGTTTCACTCAAAACTTC
YNL112W_M1B_PS1.0		YNL112W	mRNA Exon/Exon junctIntronon	1	B	GGCCGCCAGAGGTATCGGTATCAATTACGTTATCAA
YMR079W_M1B_PS1.0		YMR079W	mRNA Exon/Exon junctIntronon	1	B	CGCCCTAAAACACAATGGTTACAAAAAGGAATTTTTAGAATCCTACCC
YML024W_M1C_PS1.0		YML024W	mRNA Exon/Exon junctIntronon	1	C	GAGACTAGCAATAACAAAATGAGTTAGAACCAAGACCGTCAAGC
YMR225C_M1B_PS1.0		YMR225C	mRNA Exon/Exon junctIntronon	1	B	ATCCCTTTGGCAAGGAAGTTGCTAGGTTAGTACTTGCT
YBL087C_M1_PS1.0		YBL087C	mRNA Exon/Exon junctIntronon	1		AAGTTTAGAATCTCATTAGGTCTACCAGTCGGTGCCATCA
YBL059W_E2_PS1.0		YBL059W	Exon	2		TTCAAGCAAACTACGCCAGCCGGACGCAGACAATA
YBL072C_E2_PS1.0		YBL072C	Exon	2		ATTCAGAAAGAAGAGAAAGTTCGAATTAGGCCGTCAACCA
YBL072C_V1_PS1.0		YBL072C	5'SS	1		ACGTTATAAACACACCAGGACAAAAAGTATGTGCTATGGTCA
YBR048W_I1_PS1.0		YBR048W	Intron	1		TGCTCAATGACTATTTCACCCGACTAATGCCAAGTAAGGA
YBL087C_I1_PS1.0		YBL087C	Intron	1		TTTCTGGTTTCAAAATCATACACGGCAAGCATATCCTAAC
YBL092W_V1_PS1.0		YBL092W	5'SS	1		GGGACAATACACTGAACGATAAAAGTATGTGACATATAGAATGCTAGA
YBL027W_V1_PS1.0		YBL027W	5'SS	1		TAAAAAGTCACCAATAAATTAGAGGAAAATGTATGTTTAACAGTGA
YBL059W_I1_PS1.0		YBL059W	Intron	1		GCAATAACTTCGGCCTCATACTCAAAGAACACGTTTACTA
YBR048W_E2_PS1.0		YBR048W	Exon	2		AAGACCCCAAAGACCGCTATTGAAGGTTCTTACATTGATA
YBR078W_E2_PS1.0		YBR078W	Exon	2		GTACTTCTGCCACTGCTACTGCTCAAGCTGATTTGGA
YBL092W_M1_PS1.0		YBL092W	mRNA Exon/Exon junctIntronon	1		TGAACGATAAAAATGGCCTCCTTACCTCACCCAAAGATTG
YDL061C_E2_PS1.0		YDL061C	Exon	2		ATATACAAAATGGCTCACGAAAACGTTTGGTTCTCCC
YDL012C_V1_PS1.0		YDL012C	5'SS	1		CTGCCTCCAAACAAAGCGTACGTTAATTTTACAAGTTTTGCC
YDL079C_M1_PS1.0		YDL079C	mRNA Exon/Exon junctIntronon	1		TTAAAACCAAGGAAAGGACTATTCATAAACGGGTTTATAA
YDL108W_I1_PS1.0		YDL108W	Intron	1		TGTGGGGGTTATATATTGTCGTCTTTCTTTTAACATTCAATAATG
YDL136W_E2_PS1.0		YDL136W	Exon	2		CAATTGGTTGACTTGAAAAAGGAGTTGGCTGAATTGAAGG
YCR097W_V2_PS1.0		YCR097W	5'SS	2		ACTCCACTTCAAGTAAGAGTTTGGGTATGTAATATGAGAATCAAA
YDL130W_V1_PS1.0		YDL130W	5'SS	1		GCTGGTGCTAATGTCGACAACGTATGTACAAAAATGCAAC
YDL079C_I1_PS1.0		YDL079C	Intron	1		CTTACGAAATATCAGGAAGCATAGCGGAACATTTTT
YDL075W_E2_PS1.0		YDL075W	Exon	2		CATGGGTACTGATGATGTCCGTCTAGCTCCAGAATTGAAC
YDL075W_V1_PS1.0		YDL075W	5'SS	1		CCATTAACTTGCACAAAAGAGTATGTGAAAGAATAAAAATATAATGCC
YDL108W_M1_PS1.0		YDL108W	mRNA Exon/Exon junctIntronon	1		TGAATATGGAGTACACAAAGGAAAAGAAAGTTGGTGAGGG
YDL130W_M1_PS1.0		YDL130W	mRNA Exon/Exon junctIntronon	1		GGTGCTAATGTCGACAACGTCTGGGCTGATGTTTACGCTA
YBR082C_E2_PS1.0		YBR082C	Exon	2		CCATATGCCGGCGGTGTTTTCTTCTTGTCTATCCATTT
YBL059W_M1_PS1.0		YBL059W	mRNA Exon/Exon junctIntronon	1		GCCATGAAGAAAATGATAACTGCAAAAGTGCCATTGAACA
YBL072C_M1_PS1.0		YBL072C	mRNA Exon/Exon junctIntronon	1		AAACACACCAGGACAAAAATTACAAAATGGGTATTTCTCG
YBR078W_I1_PS1.0		YBR078W	Intron	1		TCAATATTTCTGCCTGTCATAGGATTAGGGCGAGTAATGA
YBR048W_V1_PS1.0		YBR048W	5'SS	1		AGAGCTTTCCAAAAGGTATGAAAGAATTATAACCTGAATGAGG
YBL087C_V1_PS1.0		YBL087C	5'SS	1		TAAGTTTAGAATCTCAGTATGTTAAAATTTTTATTTTCCACAATGC
YBR084C-A_I1_PS1.0		YBR084C-A	Intron	1		TAGCGAGTTTTAAAGTGTCTACCACCGCAATTTCTATCTT
YBL072C_I1_PS1.0		YBL072C	Intron	1		GTACCCCAAAAATCAAGCCTCTTATGAAACGCCGAGTT
YBL059W_V1_PS1.0		YBL059W	5'SS	1		ACTGCAAAAGGTATGCATAGGCAATAACTTCGGCCTCATA
YBR048W_M1_PS1.0		YBR048W	mRNA Exon/Exon junctIntronon	1		CTTTCCAAAAGCAACCTCACATCTTCAACAATCCAAAGGT
YBR078W_M1_PS1.0		YBR078W	mRNA Exon/Exon junctIntronon	1		GTGCCTCCGCTCTAGCTGCTAACTCAACTACTTCTATTCC
YBR084C-A_E2_PS1.0		YBR084C-A	Exon	2		GGCTAATTTACGTACTCAAAAGAGACTTGCCGCTTCTGTC
YDL061C_M1_PS1.0		YDL061C	mRNA Exon/Exon junctIntronon	1		TTGAAAGAAACTATAGCTAAATAATATATACAAAATGGCTCACGAAAA
YDL075W_I1_PS1.0		YDL075W	Intron	1		GGGGAAAGATACACTTCGGCTGGACTTAAAGAGCGATGAA
YDL108W_E2_PS1.0		YDL108W	Exon	2		TGGGTTGTCAACACTCTACTGGAAGAAAGATTGCTATTAA
YDL108W_V1_PS1.0		YDL108W	5'SS	1		TGAATATGGAGTACACAAAGGGTATGTGGGGGTTATATATTGTC
YDL136W_M1_PS1.0		YDL136W	mRNA Exon/Exon junctIntronon	1		AACCAAATAGGACTAAAAATGGCCGGCGTTAAAGCTTACG
YDL061C_I1_PS1.0		YDL061C	Intron	1		TTGAAAATTCGAGGAAAATATCTGTGGCTAGCAGTAGGGG
YDL219W_I1_PS1.0		YDL219W	Intron	1		TTTTCAGCTTCGTTAGTGCACCAATTTTTTTTACT
YDL079C_V1_PS1.0		YDL079C	5'SS	1		GGTATATTAAAACCAAGGAAAGGACTAGTATGTATAATTATTTTTTATTT
YDL075W_M1_PS1.0		YDL075W	mRNA Exon/Exon junctIntronon	1		GCACAAAAGATTGCACGGTGTCTCCTTCAAGAAGAGAGCT
YDL136W_I1_PS1.0		YDL136W	Intron	1		CAAACCTTGCAGGCAAATATCAGAGAGATCTCACCAGCTA
YDL125C_E2_PS1.0		YDL125C	Exon	2		CTACTGCTGAAGGTCATGCTTTAATCATTCCTAAGTACCA
YDL219W_E2_PS1.0		YDL219W	Exon	2		TGGCGGAGATAGATAAATTATCGAAAAAGGTTCTTAGTTT
YBL026W_I1_PS1.0		YBL026W	Intron	1		TACTAACGTTTGTTTACCCCTGTTTATTGTGTTTCCACTC
YAL042W_I1_PS1.0		YAL042W	Intron	1		GAGCAGCAATAAACGGTCTCTCAGTATTCGCAATTGGAGA
YBL018C_V1_PS1.0		YBL018C	5'SS	1		GGCAATATTTCAAGTTATCAATGTATGTATATTTTTGACTTTTTGA
YBL050W_M1_PS1.0		YBL050W	mRNA Exon/Exon junctIntronon	1		GTAGAGTTATTGAAAAGAGCTGAGAAGAAGGGTGTTCCTT
YBL040C_M1_PS1.0		YBL040C	mRNA Exon/Exon junctIntronon	1		AATCCGTTTAGAATCTTAGGTGATTTATCACATCTAACCA
YBL026W_E2_PS1.0		YBL026W	Exon	2		CCGTAAGGAATATTTTTATAAGAGGTTCAACAGTCAGGTA
YBL027W_E2_PS1.0		YBL027W	Exon	2		ACGAAACTTCTGAAATTGCCCAAGCCAACTCTAGAAAT
YBL018C_M1_PS1.0		YBL018C	mRNA Exon/Exon junctIntronon	1		TTCAAGTTATCAATTACTTCATTCGATCAAGATGTGGACG
YAL042W_M1_PS1.0		YAL042W	mRNA Exon/Exon junctIntronon	1		CAGATCCAACACCAGCGGATCAAGTCACTATATACGACTT
YBL040C_I1_PS1.0		YBL040C	Intron	1		CTTTTCCCGCCGTAGATCGAACCCAATCTTACTAACAG
YBL050W_V1_PS1.0		YBL050W	5'SS	1		ATGTCAGACCCTGTAGAGTTATTGAAAAGAGTATGTAGTAGGGA
YAL030W_V1_PS1.0		YAL030W	5'SS	1		AGGACTGCGGAACTACAAGCTGTAAGTACAGAAAGCCACA
YDL012C_E2_PS1.0		YDL012C	Exon	2		TCCATCGCAAAGCCAACAGAACTATTATCCACCTCAACAG
YCR033W_I1_PS1.0		YCR033W	Intron	1		AGAGACCAGAAATTCGGATTACTATTGACTTTGTGCACCA
YDL064W_V1_PS1.0		YDL064W	5'SS	1		TTGTGTCTACAGCGTCTTCAGGAAGAAAGGTAAGTAGTAGTTTTCC
YDL083C_M1_PS1.0		YDL083C	mRNA Exon/Exon junctIntronon	1		CTGCCGTCCCAAGTGTCCAAACTTTTGGTAAGAAGAAATC
YCR097W_M1_PS1.0		YCR097W	mRNA Exon/Exon junctIntronon	1		AATAATCTTTATAATTTTATAATGGAAAGTAATTTGACTAAAG
YCR028C-A_V1_PS1.0		YCR028C-A	5'SS	1		TTTGACAGAATATGTTAGAAAAGGGTATGTTATTTATTCTTCAATTTT
YDL029W_M1_PS1.0		YDL029W	mRNA Exon/Exon junctIntronon	1		GGACCCACATAATCCAATTGTCCTTGATCAGGGTACTGGT
YDL064W_M1_PS1.0		YDL064W	mRNA Exon/Exon junctIntronon	1		CAGCGTCTTCAGGAAGAAAGAAAAAAATGGAGAAAGGATC
YCR033W_M1_PS1.0		YCR033W	mRNA Exon/Exon junctIntronon	1		TCCCATCTAGTATTGTAATTGCAACAGCAAACAGAAACAA
YCR097W_I2_PS1.0		YCR097W	Intron	2		TGTAATATGAGAATCAAACTTAAATATATCCTATACTAACAATTT
YDL083C_V1_PS1.0		YDL083C	5'SS	1		ACAAGATGTCTGCCGTCCCAAGTGTCCAAGTATGTTAAATAATT
YDL029W_I1_PS1.0		YDL029W	Intron	1		TGATATTTTTAGTGTTTGTGGAGGCAATTGAGCTCGGTGC
YBL026W_V1_PS1.0		YBL026W	5'SS	1		AGAAGTGGTCGTAGAGGTATGTTCATAATGATTTACATCG
YAL042W_V1_PS1.0		YAL042W	5'SS	1		TTAGCAACCAGATCCAACACCAGCGGGTATGAAGC
YBL050W_I1_PS1.0		YBL050W	Intron	1		CAAAGGAACAAAATGAAAGCTATGTGATTCCGTAATTTAC
YBL092W_E2_PS1.0		YBL092W	Exon	2		CTCCTTACCTCACCCAAAGATTGTCAAGAAGCACACCAAG
YBL087C_E2_PS1.0		YBL087C	Exon	2		TGTGCTGACAACAGTGGTGCCAGAAACTTGTACATTATC
YBL026W_M1_PS1.0		YBL026W	mRNA Exon/Exon junctIntronon	1		AAGAAGTGGTCGTAGAGTTAAAAAACGACATTGAAATAAA
YBL027W_M1_PS1.0		YBL027W	mRNA Exon/Exon junctIntronon	1		CACCAATAAATTAGAGGAAAATGGCTAACTTGCGTACTCA
YBL050W_E2_PS1.0		YBL050W	Exon	2		AAATTGTTTAGCGGTTCTGATTCATACAAGTTTGAGGAGG
YBL040C_E2_PS1.0		YBL040C	Exon	2		AACGTTGTACGCTTTGGTTTTCATAACACGATACTTGGAT
YBL040C_V1_PS1.0		YBL040C	5'SS	1		GCAATGAATCCGTTTAGAATCTTAGGTATGTTACTATTTGGA
YBL092W_I1_PS1.0		YBL092W	Intron	1		AGATTGCATGCGAGAGTCTCATAACCAGTCATTTCCCAAG
YBL027W_I1_PS1.0		YBL027W	Intron	1		GTCTGTTCCTGCAAGCGTTAATTCGATTGATAGATAAAGT
YDL012C_M1_PS1.0		YDL012C	mRNA Exon/Exon junctIntronon	1		CTGCCTCCAAACAAAGCTATTCTCGTCCTAGCGCTCCACC
YCR033W_V1_PS1.0		YCR033W	5'SS	1		TCATCCCATCTAGTATTGTAATTGCGTACGTATCCAATATCA
YDL083C_I1_PS1.0		YDL083C	Intron	1		GATGCGAATCATAGTTTTAGAACAACGGATCACCATTTCACAC
YDL130W_E2_PS1.0		YDL130W	Exon	2		TTACGCTAAGGCTTTGGAAGGTAAGGACTTGAAGGAAATC
YCR097W_V1_PS1.0		YCR097W	5'SS	1		TCTCAATACTAATAATCTTTATAATGTATGTTTTCATTTCAAGGA
YDL012C_I1_PS1.0		YDL012C	Intron	1		TTACAAGTTTTGCCTTTAGAAGATCACATCGTACTAACGAGCCCTTG
YDL079C_E2_PS1.0		YDL079C	Exon	2		AGACCAATCAAAAAGTTGCCATAAAGAAAGTACTACAAGA
YDL083C_E2_PS1.0		YDL083C	Exon	2		CCCACGTCAAGGCCGGTAAGGGTTTGATTAAGGTCA
YCR097W_I1_PS1.0		YCR097W	Intron	1		TATGTTTTCATTTCAAGGATAGCCTTTGAATCAATTTA
YCR097W_M2_PS1.0		YCR097W	mRNA Exon/Exon junctIntronon	2		TCCACTTCAAGTAAGAGTTTGGTTCATAAATAAACGTATG
YDL130W_I1_PS1.0		YDL130W	Intron	1		CGGAAAGCACAAGTCAGGATCGAATTACTTCTTCAAGGATCTCA
YDL029W_V1_PS1.0		YDL029W	5'SS	1		CCCACATAATCCAATTGGTATGTTGTTGATATTTTTAGTGTTTGTG
YAL001C_M1_PS1.0		YAL001C	mRNA Exon/Exon junctIntronon	1		TCAAATAAGGGAAAAATCACTTTGAATCAGCTGTGGGATA
SNR17A_M1_PS1.0		SNR17A	mRNA Exon/Exon junctIntronon	1		TGTGTCGACGTACTTCATAGGATCATTTCTATAGGAATCG
SNR17B_V1_PS1.0		SNR17B	5'SS	1		AAAAATTGTCGACGTACTTCAGTATGTTTTATACCATATACTTTATT
SNR7_E_PS1.0		SNR7	Exon			CGGAGGGAGGTCAACATCAAGAACTGTGGGCCTTTTATTG
YAL016W_I1_PS1.0		YAL016W	Intron	1		GTTGCGTACCGAAGAGACCCACCATTGACGACATAAAT
YAL001C_I1_PS1.0		YAL001C	Intron	1		ATGTCTCATTCTCCTTTTCGGCTCCGTTTAGGTGATAAAC
YAL003W_V1_PS1.0		YAL003W	5'SS	1		GGCTGACAAGTCATACATTGAAGGGTATGTTCCGATTTAG
SNR17B_M1_PS1.0		SNR17B	mRNA Exon/Exon junctIntronon	1		TGTCGACGTACTTCATAGGATCATTTCTATATTAATCGTCAC
SNR17A_V1_PS1.0		SNR17A	5'SS	1		ACTTAAAATCTGTGTCGACGTACTTCAGTATGTAATATACCCCAAAC
YAL016W_E2_PS1.0		YAL016W	Exon	2		TCCCTTGGCTCTGCTTATGGATGAGTTAAAACATGATGAT
YAL030W_E2_PS1.0		YAL030W	Exon	2		AAGATTAACGTCCATTGAAGATAAAGCCGATAACCTAGCG
YAL003W_M1_PS1.0		YAL003W	mRNA Exon/Exon junctIntronon	1		TGGCTGACAAGTCATACATTGAAGGTACTGCTGTTTCTCA
YBR219C_M1_PS1.0		YBR219C	mRNA Exon/Exon junctIntronon	1		AAAGTCTGCCAATCAGTTCCTGGAGATTTTTTCATTTTTT
YBR189W_E2_PS1.0		YBR189W	Exon	2		CGGTGAATTCGGTTTGAAGAACAAGAGAGAAATTTACAGA
YBR191W_V1_PS1.0		YBR191W	5'SS	1		CTAGCAACAATGGGTAAATCGTATGTCATTTAATCCTATGAA
YCR031C_I1_PS1.0		YCR031C	Intron	1		CCATTGATTGTTGTTGAATGTTTCTGACGACGTGCAAGAT
YCR028C-A_E2_PS1.0		YCR028C-A	Exon	2		TTTATTGAAGAATGGGAAGAAATTAGAAGATGCTGAGGGC
YBR219C_I1_PS1.0		YBR219C	Intron	1		AACTAACCACGATTGTCACTAACGACGTGTCCCTTACCC
YBR230C_V1_PS1.0		YBR230C	5'SS	1		CCTCCAGCATCTCATAATATGTCTGCAACGTATGTACACTAA
YBR191W_M1_PS1.0		YBR191W	mRNA Exon/Exon junctIntronon	1		ACTAGCAACAATGGGTAAATCACACGGTTACAGATCTCGT
YBR189W_I1_PS1.0		YBR189W	Intron	1		ACAATATTTATGAGCACTTACTTGGGCCCTTGCAGACTTT
YCR031C_M1_PS1.0		YCR031C	mRNA Exon/Exon junctIntronon	1		CCACAAGAACCCGCCATGTCTAACGTTGTTCAAGCTC
YBR230C_M1_PS1.0		YBR230C	mRNA Exon/Exon junctIntronon	1		CCAGCATCTCATAATATGTCTGCAACTGCTAAACACGACA
YAL042W_E2_PS1.0		YAL042W	Exon	2		TATACGACTTGAACATCAGAACGGCGATTTTCCATCAA
SNR42_E_PS1.0		SNR42	Exon			TGGTTTATAGGAGCCGGATTTGTCTTTTTGACTAATTTTC
SNR44_E_PS1.0		SNR44	Exon			GATATTTAATCCCATGTGGAAATGCTTCTTACACGGTTAT
YAL030W_I1_PS1.0		YAL030W	Intron	1		AAGTACAGAAAGCCACAGAGTACCATCTAGGAAATTAACATTA
YAL016W_V1_PS1.0		YAL016W	5'SS	1		ATTGATTTTGGATCTGCTGCGTATGTCAAAAGCGGACC
YAL001C_V1_PS1.0		YAL001C	5'SS	1		AAATAAGGGAAGTATGTTCATGTCTCATTCTCCTTTTCGG
YBL018C_I1_PS1.0		YBL018C	Intron	1		GACTTTTTGAGTCTCAACTACCGAAGAGAAATAAACTACTAACGT
SNR30_E_PS1.0		SNR30	Exon			AGTTGGTCCATGATCATTTGGGTAAAACCATACTGAACCA
SNR6_E_PS1.0		SNR6	Exon			AAGTAACCCTTCGTGGACATTTGGTCAATTTGAAACAATA
YAL016W_M1_PS1.0		YAL016W	mRNA Exon/Exon junctIntronon	1		TTGGATCTGCTGCAAAGGAGCGAAATATGTCTGGAG
YAL030W_M1_PS1.0		YAL030W	mRNA Exon/Exon junctIntronon	1		AGGACTGCGGAACTACAAGCTGAAATTGATGATACCGTGG
YBL018C_E2_PS1.0		YBL018C	Exon	2		TGCTATTGATCAAATGACATGGAGGCAATGGTTAAATAAC
YCR033W_E2_PS1.0		YCR033W	Exon	2		TACACGAAGGCTTGGAGATAAGAAAAGGTACCATTATTCC
YBR189W_M1_PS1.0		YBR189W	mRNA Exon/Exon junctIntronon	1		CAACTAAGACTAAGCAACAATGCCAAGAGCTCCAAGAACT
YCR031C_E2_PS1.0		YCR031C	Exon	2		CAAGTTTTTGGTGTTGCTAGAATTTACGCTTCTTTCAACG
YCR031C_V1_PS1.0		YCR031C	5'SS	1		AAGAAACCACAAGAACCCGCCATGTCTAGTATGTTTAATCACA
YCR028C-A_M1_PS1.0		YCR028C-A	mRNA Exon/Exon junctIntronon	1		ATGTTAGAAAAGGCGCTTTGGTATATGTTGAAGCAGATGC
YBR219C_V1_PS1.0		YBR219C	5'SS	1		CAATCAGTTCCTGGAGATGTACGTAACGACCCCTCAAA
YDL064W_I1_PS1.0		YDL064W	Intron	1		GGCATACACAATTTCATCCAGCGGTATACTAACAAATCGA
YCL018W_E_PS1.0		YCL018W	Exon			ACGTTGGTCAAGAAATCACAGCCGAAGCCATTAAGGTTCT
YBR189W_V1_PS1.0		YBR189W	5'SS	1		CAACAATGCCAAGTACGTATTAGACTATATCGAAGAGGAG
YCR028C-A_I1_PS1.0		YCR028C-A	Intron	1		TGTTATTTATTCTTCAATTTTACTTACTTTACAATTACGCGTTATAA
YDL029W_E2_PS1.0		YDL029W	Exon	2		GGCGAGAATTTCCCAGATTACACGTTTCCTTCTATTGTTG
YDL064W_E2_PS1.0		YDL064W	Exon	2		GATTTTATGCCAAACCAGTTAAGAAAGCTGATGGGTCCAT
LSR1_E_PS1.0		LSR1	Exon			TTGTTTTCCGCTAATGTCAGGTCTCACTACTTTTTGCTGC
T7+BsBioI_E_PS1.0		T7+BsBioI	Exon			GGGCTGGTATGTCACAGGATATGAAGAAACGGCTGCTATT
T7+RbohF_E2_PS1.0		T7+RbohF	Exon	2		TTGGTGATTGGACTCAAGAACTCAAAAGAGTATTCTCTGA
SNR39_E_PS1.0		SNR39	Exon			TATCCCAATACATATTCGACTAGTCATTGACGATGCTGTC
SNR38_E_PS1.0		SNR38	Exon			CAGTTATCCCTGTCTGAATGGGTAATAATAGGTAACCTCT
T7+RbohE_E1_PS1.0		T7+RbohE	Exon	1		AGTTTCTCTACGAGTTCGAGTTTCAGTCACGCCGATGGAA
SNR10_E_PS1.0		SNR10	Exon			ATTGGCTTGGACTGGAGAACAAATTTATCGATCTTGGGTG
T7+BsOrf2_E_PS1.0		T7+BsOrf2	Exon			GCAAATTATGAGGAGCTGTTGAAGAAGATTCCAAAAGATA
T7+RbohF_E_PS1.0		T7+RbohF	Exon			GCGAAACAGTTATCTCAGGAGTTGAAACGATTCTCATGGT
SNR24_E_PS1.0		SNR24	Exon			ACTTTGAGTTCCGAATGAGACATACCAATTATCACCAAGA
SNR59_E_PS1.0		SNR59	Exon			ACTATTCCTTATTCTCGACTAGTCTTTGACAATGCTGTCG
T7+RbohE_E8_PS1.0		T7+RbohE	Exon	8		ATATTCTTGCAGTGTCCAACTATCTCTCGATTTGAATGGC
YBR090C_I1_PS1.0		YBR090C	Intron	1		GCTTTTCGGGAGAAGTTAAAGAGGGGTAGACAATGAT
YBR082C_I1_PS1.0		YBR082C	Intron	1		ATGTCTAAAGTTATGGCCACGTTTCAAATGCGTGCTTTTT
YBR084C-A_V1_PS1.0		YBR084C-A	5'SS	1		AACTCCAAAGCAAAAATGTATGTGATGCAGTGAATAATGA
YBR181C_M1_PS1.0		YBR181C	mRNA Exon/Exon junctIntronon	1		TGAGCCATCATGAAGTTGAACATTTCTTACCCAGTCAACG
YBR119W_M1_PS1.0		YBR119W	mRNA Exon/Exon junctIntronon	1		AAAGAAACCATGTCAGCACTGTACTTTCAAAATTTACCCA
YBR090C_E2_PS1.0		YBR090C	Exon	2		TATGGCCGCAACTAAAGAAGCAAAGCAACCAAAGG
YBR115C_E_PS5.0		YBR115C	Exon			CAGGTGGTTTGGCCGAAGGTTATAGAGGATTACCAGAATT
YBR084C-A_M1_PS1.0		YBR084C-A	mRNA Exon/Exon junctIntronon	1		AAGAACTCCAAAGCAAAAATGGCTAATTTACGTACTCAA
YBR082C_M1_PS1.0		YBR082C	mRNA Exon/Exon junctIntronon	1		TGATCTAGAAAGAGATCCACCTACTTCATGTTCAGCCGGT
YBR119W_I1_PS1.0		YBR119W	Intron	1		CCTTGTAATTTACGTTTCCTTAAATCTTCTTTCTACTAACGTTTT
YBR181C_V1_PS1.0		YBR181C	5'SS	1		GACTGAGCCATCATGAAGGTATGTAATATCACCCAAATCCTT
YBR078W_V1_PS1.0		YBR078W	5'SS	1		TCTAAGTGCCTCCGCTCTAGCTGGTATGTACACATTCTCC
SNR17A_I1_PS1.0		SNR17A	Intron	1		AAAGTCTTAGGTACTAGAGTTTTCATTTCGGAGCAGGCTT
SNR128_E_PS1.0		SNR128	Exon			ATGAAAGACTGGTTCCTTAACATTCGCAGTTTCCACGGTA
SNR19_E_PS1.0		SNR19	Exon			TCAAGAAGTCCTACTGATCAAACATGCGCTTCCAATAGTA
YAL003W_E2_PS1.0		YAL003W	Exon	2		CTGCCTCTGCTGCCGCTGCCGAAGAAGAAGAAGA
YAL001C_E2_PS1.0		YAL001C	Exon	2		GCGTGATATTGAAAAAGGACATTGAGGTGTATTGTGATGG
SNR17A_E2_PS1.0		SNR17A	Exon	2		GATGAGTCCCATAACCTTTGTACCCCAGAGTGAGAAAC
SNR17B_I1_PS1.0		SNR17B	Intron	1		CTTCTATTTCACCAGCTTCAGGTTTTGACTAACACATTCA
SNR14_E_PS1.0		SNR14	Exon			CGTCTCCTCATGGTCAATTCGGTGTTCGCTTTTGAATAC
SNR18_E_PS1.0		SNR18	Exon			GGAAGTAAGACCCCCGATATGAGTGACAAAAGAGATGTGG
SNR54_E_PS1.0		SNR54	Exon			GATCAACTTTTTATATCAATAACTTTCGTTCTACTGACTGTGATC
YAL003W_I1_PS2.0		YAL003W	Intron	1		TTGCATTACAAGAAAAAAGTTCTCATTACTAACAAGCAAA
SNR17B_E2_PS1.0		SNR17B	Exon	2		ATAACCTTTGTACCCCAGAGTGAGGAAATGAAATCGAATT
YBR090C_V1_PS1.0		YBR090C	5'SS	1		AAACGACTTTTTCGCAAAGTATGTAAGGCGCTGGGT
YBR082C_V1_PS1.0		YBR082C	5'SS	1		TGATCTAGAAAGGTATGTCTAAAGTTATGGCCACGTTTCAAA
YBR181C_I1_PS1.0		YBR181C	Intron	1		AGAAAAACCTGTAACGGAAGAAAGGACAGCAGGGATTCGT
YBR230C_E2_PS1.0		YBR230C	Exon	2		CTAAACACGACAGTAACGCTAGCCCAAATTCTGACTCTGA
YBR219C_E2_PS1.0		YBR219C	Exon	2		GTCTCGAGCTATTTATTATAAGAGTCAGAATTGGCGCAGG
YBR090C_M1_PS1.0		YBR090C	mRNA Exon/Exon junctIntronon	1		CGACTTTTTCGCAAAAACATTAACATATATAAAACTAGCG
YBR191W_I1_PS1.0		YBR191W	Intron	1		GTAATTACAAGCCCTTTTTCCAAACATTCGGTTATGTGCT
YBR181C_E2_PS1.0		YBR181C	Exon	2		GCCGTTGGTGATGAATTCAAGGGCTACGTCTTCAAGATCT
YBR119W_E2_PS1.0		YBR119W	Exon	2		TTACTTCTGAAACACATTAATCCCAACAACAAGTATGCCA
YBR119W_V1_PS1.0		YBR119W	5'SS	1		TCAAACCTAAAGAAACCATGTCAGCGTATGTATATACCTTGT
YBR230C_I1_PS1.0		YBR230C	Intron	1		ATCTGAAACGTATCGCCTAATCTTTTCTCCCGGTTCTCTT
YBR191W_E2_PS1.0		YBR191W	Exon	2		GGTGCCGTCCATCTTTCTACTTACTTGAAGGTCTACAA
YGR296W_M1_PS1.0		YGR296W	mRNA Exon/Exon junctIntronon	1		ATGGAAATTGAAAACGAACAGATTTGCACCTGCATAGC
YHL050C_E2_PS1.0		YHL050C	Exon	2		GTGCGACTACCACTGAAAGTACCAACTCCAACACTAA
YGR148C_M1_PS1.0		YGR148C	mRNA Exon/Exon junctIntronon	1		GCGAGCAACAATTTGAATTGAAACCTTTTTAATTTAGAAG
YGR225W_I1_PS1.0		YGR225W	Intron	1		ACGTTATTAAGAGCTTATGCTTTCACATACCCTTTTCTGG
YHR016C_I1_PS1.0		YHR016C	Intron	1		ATATGCTTCCTGCTGCCCCTCCTCTAAACTTATGGATGCA
YGR296W_I1_PS1.0		YGR296W	Intron	1		ATGTTGTGCTTGAAGGGGACAGACAGTCGCTTATCTTAGT
YHR012W_E2_PS1.0		YHR012W	Exon	2		AACAATATAACAATCGTAAGAGGAGAATTTGATAATGGGCACT
YGR148C_I1_PS1.0		YGR148C	Intron	1		GATGAAATACTGTTCTCGTTGTCGGCTTGATAAATTTTCT
YHL050C_I1_PS1.0		YHL050C	Intron	1		CACAGTGGAACTGATAGAAAGAATGGACAGATTGGCTGAA
YHR016C_E2_PS1.0		YHR016C	Exon	2		ATTATCACGGTTTTAAAGGCTGGCTTCTTGTTTTCAGGGA
YGR225W_M1_PS1.0		YGR225W	mRNA Exon/Exon junctIntronon	1		CAGCAAGTCTGTGGTATTTCTCTGAATGAACATGCAAACC
YHL001W_V1_PS1.0		YHL001W	5'SS	1		GCTATCGTTGAAATTATCGACCAAAAGAAGGTATGTTGAACC
YIL133C_M1_PS1.0		YIL133C	mRNA Exon/Exon junctIntronon	1		TTGAACCAGTTGTTGTCATTGATGGTAAGGGTCATTTAGT
YIL177C_E2_PS1.0		YIL177C	Exon	2		GCCTCGACTAAAGACGCTTGACGGACTCACCTCAGATTAC
YIL123W_I1_PS1.0		YIL123W	Intron	1		TTTGCTCCCCTCTCGAATTCCAACTATTTACAGTCCTTCC
YJL001W_E2_PS1.0		YJL001W	Exon	2		CCACTGGTGCGTACATAGCTAACCGTGTGACAGATAAATT
YJL136C_I1_PS1.0		YJL136C	Intron	1		AAAGGAAGAAAGAAGAGGACTGAGTAAGCGTGGACAGACA
YIL133C_I1_PS1.0		YIL133C	Intron	1		ATAAAAATATTACAGCCGCAGAAGGGTGGAATACAGAAGG
YJL041W_E2_PS1.0		YJL041W	Exon	2		ACAATAACTCTAACACCACCAATCAGAATTCCTCTACTGG
YIL123W_E2_PS1.0		YIL123W	Exon	2		CTACGTTGATTAGTTCTGGTGCCATCGTGTCTGCTTTACC
YIL177C_I1_PS1.0		YIL177C	Intron	1		CCTGTTAAATATCGTGAAATTGTGCTGCCCAAGTTGAGAA
YJL136C_E2_PS1.0		YJL136C	Exon	2		TGAATACATCACTTACGCTTTGTCCGGTTACGTTAGATCC
YJL001W_I1_PS1.0		YJL001W	Intron	1		TTGTTTCTAAAAGTTCAATGAAGTAAAGTCTCAATTGGCCTTATTACTAA
YIL148W_V1_PS1.0		YIL148W	5'SS	1		CAAGATTCAAACATGCAAATGTATGCACCATATCCATT
YHR010W_E2_PS1.0		YHR010W	Exon	2		TGGTCGTTACGCCGGTAAGAAGGTTGTTATCGTTAAA
YHL050C_M1_PS1.0		YHL050C	mRNA Exon/Exon junctIntronon	1		AATCCAAGGTGCCTTTAGGCACTAATGCTACTACCACTGC
YGR225W_E2_PS1.0		YGR225W	Exon	2		GGCAATGATAATTCTTGTAGCTTATGGGATATTTCCGACT
YGR225W_V1_PS1.0		YGR225W	5'SS	1		ACAGCAAGTCTGTGGTACGTTATTAAGAGCTTATGCTTTC
YHR016C_V1_PS1.0		YHR016C	5'SS	1		TTGAAAAGCGAGACCAAGTATGTTCATATATATGCTTCCTGCTG
YGR296W_V1_PS1.0		YGR296W	5'SS	1		CACCATGGAAATTGAAAACGAACGTACGTACCGACTACTT
YHR012W_M1_PS1.0		YHR012W	mRNA Exon/Exon junctIntronon	1		GCACATATTCCTGATAGAGCAACTGATTTACCTGTAAAATTC
YGR148C_V1_PS1.0		YGR148C	5'SS	1		GAGCAACAATTTGAATTGAAACGTATGTCGCGTGCC
YHL050C_V1_PS1.0		YHL050C	5'SS	1		GAAATCCAAGGTGCCTTTAGGGCATGTTCATAAAATTCGG
YHR016C_M1_PS1.0		YHR016C	mRNA Exon/Exon junctIntronon	1		CTTGAAAAGCGAGACCAAGAAGGCCGCGAAAGTTCTAA
YHR001W-A_E2_PS1.0		YHR001W-A	Exon	2		ACTTCTCATCTGTCTTCAAAAACTGGTCTACATTTCGGTA
YHR012W_I1_PS1.0		YHR012W	Intron	1		CCATTGCGCCACAACTTCCTTTAACATTAATACTAACATA
YJL024C_E2_PS1.0		YJL024C	Exon	2		CAATAAGAAATGCCAACCAAGATTAGTGAAATTCTACACG
YIL177C_M1_PS1.0		YIL177C	mRNA Exon/Exon junctIntronon	1		CCTTCTTCTGATGGTATATCACTACTCGCTTTTGCCGGTC
YIL123W_V1_PS1.0		YIL123W	5'SS	1		TCTCGTCGTACCAGTATGCCAAATTCCTGTCACTTCAC
YJL001W_M1_PS1.0		YJL001W	mRNA Exon/Exon junctIntronon	1		CGAAGTCAGTTTAGGTACCTCAATTATGGCCGTGACATTT
YJL136C_V1_PS1.0		YJL136C	5'SS	1		AACGATAAGGGTCAATTAGTACGTAAATTATAGCAGATGATGGC
YIL133C_V1_PS1.0		YIL133C	5'SS	1		TGTTGTCATTGATGGTACGTAAGATTTTGCACTAATAATT
YJL041W_M1_PS1.0		YJL041W	mRNA Exon/Exon junctIntronon	1		AAGCTCTGATCGTTTTGAAAAATGAACTTCAATACACCTC
YIL123W_M1_PS1.0		YIL123W	mRNA Exon/Exon junctIntronon	1		ACGTCTCGTCGTACCAAAATGAAATTCTCAACTGCCGTTA
YIL177C_V1_PS1.0		YIL177C	5'SS	1		TCTTCTGATGGTATATCAGTATGTGGAAAACTTTTTTAATCGCG
YJL136C_M1_PS1.0		YJL136C	mRNA Exon/Exon junctIntronon	1		TGGAAAACGATAAGGGTCAATTAGTTGAATTATATGTTCCAAGAA
YJL001W_V1_PS1.0		YJL001W	5'SS	1		AGTCAGTTTAGGTACCTCAATGTATGTATATAAGAATTTTTCCTCCCA
YJL041W_I1_PS1.0		YJL041W	Intron	1		ACTAACGAAAACCTGCGAACCTGTAAACTACATGATTTTT
YGR214W_I1_PS1.0		YGR214W	Intron	1		ATTCTTCCGACGCTGTTAGCCAACTATAAATGCCATTTTT
YGL232W_I1_PS1.0		YGL232W	Intron	1		ATGTCTGTCTGCACACGAATTAGAGTTCTTTAAGTACTAACGA
YGR183C_E2_PS1.0		YGR183C	Exon	2		TTTTGTTGGTACTATCTTTGCAGGTGCCTTTGTTTTCCAA
YGR183C_V1_PS1.0		YGR183C	5'SS	1		AGCAACAATAGCAATACGGACTAAAATGGTATGTTGGT
YGR029W_M1_PS1.0		YGR029W	mRNA Exon/Exon junctIntronon	1		ATATGACGAAGATGGCAAACCTTGCCGATCATGTAACACC
YGR214W_E2_PS1.0		YGR214W	Exon	2		ATATGTTTTCAACGCAAGACCAGATGGTGTCCACGTTATC
YGR027C_M1_PS1.0		YGR027C	mRNA Exon/Exon junctIntronon	1		CCGTCAAGCCCTGTTAGTTTTAGTAACATTTAATAAATCATGCC
YGR034W_V1_PS1.0		YGR034W	5'SS	1		GTAAAACAATGTGTATGATGAGGAGGAATGTACCTAAGCC
YGL232W_M1_PS1.0		YGL232W	mRNA Exon/Exon junctIntronon	1		ATGCAAATTCCCAAAACAGGAAGAAATTTAAAGTATCTTC
YGR029W_I1_PS1.0		YGR029W	Intron	1		TGTTGGATTACGCAAAGCAATTCAGGATCTACTGATCCAA
YHL001W_E2_PS1.0		YHL001W	Exon	2		CCTTTGCTCTACCAAGAGGTGCTAGAACTGCTACCGTTTC
YGR027C_I1_PS1.0		YGR027C	Intron	1		CCAATATTAGGCGGATAAGATGAAATAGTGACTGGCCAAT
YIL111W_I1_PS1.0		YIL111W	Intron	1		TTGTTTTGAGTTTTAAAAGATATCCATTTACTAACATTCGAGG
YHR203C_I1_PS1.0		YHR203C	Intron	1		ATTTGCACCAAAGTGACGATGCGGACTAAAGAAAGAATAT
YIL106W_E2_PS1.0		YIL106W	Exon	2		CATATAAGTCCCGGCCAAACAATAAGATCTACTAGAGGTT
YIL106W_V1_PS1.0		YIL106W	5'SS	1		TTCAATTTCCATGTCTTTTCTACAAAATTTGTATGTTGCTATTT
YIL069C_M1_PS1.0		YIL069C	mRNA Exon/Exon junctIntronon	1		AGATCAATAAAAATGTCTGACGCTGTCACTATTCGTACCA
YIL111W_E2_PS1.0		YIL111W	Exon	2		GTACTTCTCTTACTAAAGGGGCACGGCTAACTGGGACA
YIL052C_I1_PS1.0		YIL052C	Intron	1		ATGAGATAATATTCATTCAGCAACGCCGAAATACTTTTCA
YIL004C_V1_PS1.0		YIL004C	5'SS	1		CAACACTAGGCTACACAGATGAGTTCAAGGTATGAGAAATTATTAGACTA
YHR203C_M1_PS1.0		YHR203C	mRNA Exon/Exon junctIntronon	1		TGAGGAAAGATGGCTAGAGGACCAAAGAAGCATCTAAAGA
YIL069C_I1_PS1.0		YIL069C	Intron	1		GGACTTTACGGCTAAAACACAAGAATTGCAATAATGCTAA
YIL148W_E2_PS1.0		YIL148W	Exon	2		CAATGTCAAGTCAAAGATTCAAGACAAGGAAGGTATC
YIL052C_E2_PS1.0		YIL052C	Exon	2		CAAAGTGTGGTGACTGTGGTAGTGCTCTACAAGGTATTTC
YGR214W_V1_PS1.0		YGR214W	5'SS	1		AGGTGCTAGAAACGTTCAAGTATGTTATACTCATTCCCGATT
YGL232W_V1_PS1.0		YGL232W	5'SS	1		CCAAAACAGGAAGAAAGTATGTCTGTCTGCACACGAAT
YGR183C_M1_PS1.0		YGR183C	mRNA Exon/Exon junctIntronon	1		CAACAATAGCAATACGGACTAAAATGTCTTTTTCATCACTAT
YHL001W_I1_PS1.0		YHL001W	Intron	1		TTCAGCACATGTAGCCATACCTCCTCAATTGCCAAATAAT
YGR296W_E2_PS1.0		YGR296W	Exon	2		TGATGATAAGACGGAAACTGGACAATCTTTTGTTTATATTGATG
YGR214W_M1_PS1.0		YGR214W	mRNA Exon/Exon junctIntronon	1		AGGTGCTAGAAACGTTCAAGTTCACCAAGAACCATATGTT
YGR148C_E2_PS1.0		YGR148C	Exon	2		TAGAGGTACTTTATTTGTCCGTGGTGACTCCAAAATTTTC
YGR183C_I1_PS1.0		YGR183C	Intron	1		CTATGAATATGTTCCATGCGTTTCCATTCAGGTTACTAAC
YGR029W_E2_PS1.0		YGR029W	Exon	2		AGTACGTGACCGGGAAGATATCTAATGGCCTGAAGAACCT
YGR029W_V1_PS1.0		YGR029W	5'SS	1		AATATATGACGAAGATGGCAAACCGTATGTTGGATTAC
YHL001W_M1_PS1.0		YHL001W	mRNA Exon/Exon junctIntronon	1		TGAAATTATCGACCAAAAGAAGGTTTTGATTGATGGTCCA
YGR027C_V1_PS1.0		YGR027C	5'SS	1		AACCGTCAAGCCCTGTTAGTTTTAGTGTATGTATCTATAAATTTGA
YIL111W_V1_PS1.0		YIL111W	5'SS	1		CGCCACATATTCATTGTAAAGAGCATGTATAACAAACACTGA
YHR203C_V1_PS1.0		YHR203C	5'SS	1		CTATTGAGGAAAGATGGCTAGAGGACCGTATGTTGATTTC
YIL106W_M1_PS1.0		YIL106W	mRNA Exon/Exon junctIntronon	1		CATGTCTTTTCTACAAAATTTTCATATAAGTCCCGGCCAA
YIL148W_I1_PS1.0		YIL148W	Intron	1		ATGATTAGATTTTGAGCGGGTGATGCGACTTAACAGTCTC
YIL133C_E2_PS1.0		YIL133C	Exon	2		TAAGGGTCATTTAGTAGGTCGTTTAGCTTCCGTTGTTGC
YIL111W_M1_PS1.0		YIL111W	mRNA Exon/Exon junctIntronon	1		CGCCACATATTCATTGTAAAGATGTTGCGTACTTCTCTTA
YIL052C_V1_PS1.0		YIL052C	5'SS	1		CGTGTTACTTTCAGAAGAAGAAATCCATGTATGTTACTGAACTATTTT
YIL106W_I1_PS1.0		YIL106W	Intron	1		TTTCTTTTCTACTTCAAGTATTATTGTTCATCTTTTATTAACAAACTGGG
YIL069C_E2_PS1.0		YIL069C	Exon	2		CAAACAGAGCTAATGTCTCCAAGGATGAATTACGTGAAAA
YIL069C_V1_PS1.0		YIL069C	5'SS	1		CCTACAGAAGATCAATAAAAATGGTATGTCGAACTTGTACTGAA
YIL148W_M1_PS1.0		YIL148W	mRNA Exon/Exon junctIntronon	1		CGACCAAGATTCAAACATGCAAATTTTTGTCAAGACTTTG
YIL052C_M1_PS1.0		YIL052C	mRNA Exon/Exon junctIntronon	1		TTCAGAAGAAGAAATCCATACAACACCCGTTCTAACAAAA
YGL178W_M1_PS1.0		YGL178W	mRNA Exon/Exon junctIntronon	1		TTTTTCCAGTTTCTCTTATGATCAATAACGAACCATTTCC
YGR001C_E2_PS1.0		YGR001C	Exon	2		CCTCATAAGTTGTACTGGTGAAAGAATGTCTGAAGTCATA
YGL226C-A_I1A_PS1.0		YGL226C-A	Intron	1	A	ATTCATAATTACTAACAAGTATAGCCAATTCGCCTTCTCG
YGL226C-A_M1B_PS1.0		YGL226C-A	mRNA Exon/Exon junctIntronon	1	B	TGAACAATTATACCCATTTATCCACTTAGACACTCAACCAAA
YGR118W_I1_PS1.0		YGR118W	Intron	1		GTGAACGGTCAGCTTCGGCCATTCTTCCCAATCTATAGTG
YGL178W_I1_PS1.0		YGL178W	Intron	1		ATAGATAGATTTACTCTTGATTCTCACGCATCTCAGGCCA
YGR034W_E2_PS1.0		YGR034W	Exon	2		GTCGTGTTTTGTTATCTGCTCCATTATCCAAGGAATTGAG
YGL226C-A_E2_PS1.0		YGL226C-A	Exon	2		TTGTGGTTTAATCGTTACATTAGCTGTATTATCATCTGCC
YGR001C_I1_PS1.0		YGR001C	Intron	1		AACATATCCCTACTCATTTTTTAATCTTTTTTCCAGTATCTTTTCA
YGR118W_E2_PS1.0		YGR118W	Exon	2		AAGAGATTGTTGGGTACTGCCTTCAAGTCTTCTCCATTCG
YGL226C-A_V1A_PS1.0		YGL226C-A	5'SS	1	A	GGTTTACAATGACTTATGAACAATTATACGTACGTTGCCT
YGL251C_V1_PS1.0		YGL251C	5'SS	1		GTAGACCCTCTCCAAATAGTAGTAACGAAGCTTAGCAACA
YHR101C_M1_PS1.0		YHR101C	mRNA Exon/Exon junctIntronon	1		TGCAATATTCTTCTCTTACAAACTAACTCCCGGTATTTTAAAG
YHR141C_E2_PS1.0		YHR141C	Exon	2		GTAAGACCTGTCGTAAGCACACTCAACACAAGGTTACTCA
YHR021C_M1_PS1.0		YHR021C	mRNA Exon/Exon junctIntronon	1		TGCATATATATTAGATCAATATGGTTTTAGTTCAAGATTTGTTGC
YHR097C_I1_PS1.0		YHR097C	Intron	1		CTCCACTCCCAAAATTGCACTACAGTGTAACTAACAGTCA
YIL018W_I1_PS1.0		YIL018W	Intron	1		CGATTACTATCAGGGTCTTTTAAATGCTATATCGGGACTT
YHR101C_I1_PS1.0		YHR101C	Intron	1		TTTCATTTTTCTTACTAACTAGATGTTATACACATATTTGTACTTTTGGA
YIL004C_E2_PS1.0		YIL004C	Exon	2		AACACAGTTATTCGGACCGGCTGATGGATCAAATAGTCTC
YHR021C_I1_PS1.0		YHR021C	Intron	1		TCTGATGTATCCTACCCAACCCTACAGTTTTCAAATTACT
YHR141C_I1_PS1.0		YHR141C	Intron	1		TCATTAGATATTTGTGAATTTAGCCGTTTCCCCATTACAG
YIL018W_E2_PS1.0		YIL018W	Exon	2		GAGAACTTTGGACTATGCTGAACGTCATGGTTACATCC
YHR097C_M1_PS1.0		YHR097C	mRNA Exon/Exon junctIntronon	1		TGAAACGCCCAGGAATTATAATAACCCATTTTTAAATGAA
YHR123W_V1_PS1.0		YHR123W	5'SS	1		TATCGAAAATCTAAAGTCATATAAGTATGTGAAGCGTCCATTGG
YGL232W_E2_PS1.0		YGL232W	Exon	2		TTTAAAGTATCTTCCGGATTCTTAGACCCTGGTACGTC
YGR001C_M1_PS1.0		YGR001C	mRNA Exon/Exon junctIntronon	1		TGAAGATTGTCAAACAAAGTCCTCTATCACTGCAAAGTGT
YGL226C-A_M1A_PS1.0		YGL226C-A	mRNA Exon/Exon junctIntronon	1	A	TGACTTATGAACAATTATACAAAGAGTTCCATTCCTCAAAGA
YGL226C-A_V1B_PS1.0		YGL226C-A	5'SS	1	B	TTATGAACAATTATACGTACGTTGCCTGTAACGCTGGTT
YGR118W_V1_PS1.0		YGR118W	5'SS	1		ACGTGTCCACAGAAGAAACAAGTATGTTGACTATTTCAAAATTAAA
YGL178W_V1_PS1.0		YGL178W	5'SS	1		CGATTTTTCCAGTTTCTCTTATGGTATGTATTATCTCTTAATTCCC
YGR034W_M1_PS1.0		YGR034W	mRNA Exon/Exon junctIntronon	1		ATTGTAAAACAATGTACGTTTCCTCTGACAGAAGAAAGGC
YGL226C-A_I1B_PS1.0		YGL226C-A	Intron	1	B	CTTCTCGGCATTTGTGTAATCACTTAAGAAAGAGTTCCAT
YGR001C_V1_PS1.0		YGR001C	5'SS	1		AAATGAAGATTGTCAAACAAAGTGTATGTATATCATAAACATATCCCT
YGR118W_M1_PS1.0		YGR118W	mRNA Exon/Exon junctIntronon	1		GTGTCCACAGAAGAAACAACCGTTGGGCCGAAAACAA
YGR027C_E2_PS1.0		YGR027C	Exon	2		CTGCCCTTGCTGGTGGTAAGAAGTCTAAGAAGAAGTGGTC
YGR034W_I1_PS1.0		YGR034W	Intron	1		GATGTGGGGCAACATAGATTTAAGTGTGGATGAAAATTAT
YHR203C_E2_PS1.0		YHR203C	Exon	2		AAGAAGCATCTAAAGAGATTAGCAGCTCCACACCATTGGT
YHR141C_M1_PS1.0		YHR141C	mRNA Exon/Exon junctIntronon	1		AAACAATCAGTAATAATGGTTAACGTCCCAAAGACCAGAA
YHR097C_E2_PS1.0		YHR097C	Exon	2		TTTTTAAATGAAGATGACACTAGGAGGGCCCATAACAGTA
YHR097C_V1_PS1.0		YHR097C	5'SS	1		CGCCCAGGAATTATAAGTATGTGTAGCTCCACTCCCAA
YIL018W_V1_PS1.0		YIL018W	5'SS	1		CCACAAAGTTATTGAACAATGGGTATGTTTTTATTATATCGCATAA
YHR101C_V1_PS1.0		YHR101C	5'SS	1		CTGCAATATTCTTCTCTTACAAACTGTATGTAGAACAAGAAACA
YIL004C_M1_PS1.0		YIL004C	mRNA Exon/Exon junctIntronon	1		GCTACACAGATGAGTTCAAGATTTGCAGGGGGAAACGCTT
YHR021C_V1_PS1.0		YHR021C	5'SS	1		TTAGTGCATATATATTAGATCAATATGGTATGTGAAAGAGATATTAAACA
YHR141C_V1_PS1.0		YHR141C	5'SS	1		AAACAATCAGTAATAATGGGTATGTGGACGATTAGGAATAGACA
YIL018W_M1_PS1.0		YIL018W	mRNA Exon/Exon junctIntronon	1		CCACAAAGTTATTGAACAATGGGTAGAGTTATTCGTAACC
YHR165C_E_PS15.0		YHR165C	Exon			GGCCTTTATTTATGGTATGTCAGCAAAAGATCATCCGAAG
YIL004C_I1_PS1.0		YIL004C	Intron	1		CACCTCGATATTGGGAGTTATTGACCACGAGTGAACTTCG
YJL130C_E2_PS1.0		YJL130C	Exon	2		TGAGAGATGCAGGTTCAATGTTGGGTAGGTTGTCTTTG
YGL187C_E2_PS1.0		YGL187C	Exon	2		CTAGATATCTGCTTCAGCAAAAACCCGTGGTGAAAACTGC
YGL187C_V1_PS1.0		YGL187C	5'SS	1		CAGGAAATAAGATTATTTTGAAATGTATGTTATAATCCTCTTATTGAA
YJL130C_I1_PS1.0		YJL130C	Intron	1		TCAATTAGTTCTGATTTTATATCGGCATCTGGCTTGAACG
YGL251C_E2_PS1.0		YGL251C	Exon	2		GTAGGTTTGTCTTATAACAGTTTACTGGATGATTGTGATGATG
YHR077C_I1_PS1.0		YHR077C	Intron	1		GCCAGATCGGCCTTTCAGTACTTCTAAGGTTTTATACTAACTTCT
YHR010W_I1_PS1.0		YHR010W	Intron	1		CGATATATTTGCTAAGACCATAGGCACATGTACGCAGGCG
YHR041C_E2_PS1.0		YHR041C	Exon	2		ACGTACCGGTGCTCTATCAAGAACCTACCCGCGGATGTCT
YHR041C_V1_PS1.0		YHR041C	5'SS	1		GTAGCAATCCATCATGGGAAAATCAGCGTATGTAAAGC
YHR039C-A_M1_PS1.0		YHR039C-A	mRNA Exon/Exon junctIntronon	1		GCAAGGTATACAAAGCAGAATGTCCCAAAAAAACGGAA
YHR077C_E2_PS1.0		YHR077C	Exon	2		AAGAATTGCATGATTTGAACACCCGAGCTTGGAATGGCGA
YHR001W-A_M1_PS1.0		YHR001W-A	mRNA Exon/Exon junctIntronon	1		AAAACTAACCTCAATGGCGTACACTTCTCATCTGTCTTCA
YHR012W_V1_PS1.0		YHR012W	5'SS	1		TATTCCTGATAGAGCAACTGTATGTGTTATTCTCCTTTCTTCTC
YHR010W_M1_PS1.0		YHR010W	mRNA Exon/Exon junctIntronon	1		GTTCTTGAAAGCTGGTAAAGTTGCTGTCGTTGTCCGTGGT
YHR039C-A_I1_PS1.0		YHR039C-A	Intron	1		CCATTACATTACGTGTCAACACTTCTGTCTCTAACAAGCG
YHR123W_E2_PS1.0		YHR123W	Exon	2		GCGCCCAACATCATCACATTATCAGGATTTGCTTTTATAG
YHR001W-A_I1_PS1.0		YHR001W-A	Intron	1		GTATCCTATCATATTATGTGAGCTAGAACCGAATTAGTATACTAACATTT
YJL130C_M1_PS1.0		YJL130C	mRNA Exon/Exon junctIntronon	1		GTTAGCATTCAAATTTGAATGGCCACTATTGCTCCCAC
YGL187C_M1_PS1.0		YGL187C	mRNA Exon/Exon junctIntronon	1		CAGGAAATAAGATTATTTTGAAATATAACAAGCACAATGCTTTC
YGL251C_I1_PS1.0		YGL251C	Intron	1		ACCTCTTTCTTTTATTATCTAGCGGAAATGCAACCAAAAG
YGL178W_E2_PS1.0		YGL178W	Exon	2		ATCAATAACGAACCATTTCCATCTGCCGACTCAGC
YGL167C_E_PS1.0		YGL167C	Exon			GCCCTTCTTTAGAGTATTGTACTTTATCCGTGGACGAAGC
YGL187C_I1_PS1.0		YGL187C	Intron	1		TATTTAACAGATCGAACGAAACGGAAAAGAACTAAGAGAA
YJL130C_V1_PS1.0		YJL130C	5'SS	1		TCCGTTAGCATTCAAATTTGAGTATGTTTTTTATGATTACTTTTGA
YGL251C_M1_PS1.0		YGL251C	mRNA Exon/Exon junctIntronon	1		AGACCCTCTCCAAATAATATTGACTTTAACGACCAGTCTG
YHR077C_V1_PS1.0		YHR077C	5'SS	1		GACAGAAATTATGGACGTATGTTTGATTTATCTTACTGTGGCCA
YHR010W_V1_PS1.0		YHR010W	5'SS	1		CTTGAAAGCTGGTAAAGTTGGTACGTATCATTTTCAGTTTTTGG
YHR041C_M1_PS1.0		YHR041C	mRNA Exon/Exon junctIntronon	1		GCAATCCATCATGGGAAAATCAGCCGTTATATTCGTGGAA
YHR123W_I1_PS1.0		YHR123W	Intron	1		ATTGGCTGCCTTTAAAGTGCAGAAGTCAGAAGCATTGTTA
YHR101C_E2_PS1.0		YHR101C	Exon	2		GATTATGATAGGGCTGTGACTTTACCAAGAGACACCTTTA
YHR077C_M1_PS1.0		YHR077C	mRNA Exon/Exon junctIntronon	1		CATTGGACAGAAATTATGGACGATGGACGGAAAAAAGAAT
YHR021C_E2_PS1.0		YHR021C	Exon	2		GCCAGAAAGCACAAGTTAAAGACTTTGGTTCAAGGCC
YHR041C_I1_PS1.0		YHR041C	Intron	1		CTTCGTGGCGCATCGGAATTTCTTCAATTGAACTACCTGT
YHR039C-A_E2_PS1.0		YHR039C-A	Exon	2		AAAAACGGAATTGCCACCCTACTACAAGCTGAAAAGGAAG
YHR039C-A_V1_PS1.0		YHR039C-A	5'SS	1		CAAAGTGTGCAAGGTATACAAAGCAGAATGGTATGTGCCA
YHR123W_M1_PS1.0		YHR123W	mRNA Exon/Exon junctIntronon	1		AATCTAAAGTCATATAAATATCAAAGTGAAGACCGCTCGCTG
YHR001W-A_V1_PS1.0		YHR001W-A	5'SS	1		AACTAACCTCAATGGCGGTAAGTATCCTATCATATTATGTGA
YMR201C_M1_PS1.0		YMR201C	mRNA Exon/Exon junctIntronon	1		CCCGAACAAAAGGCCAAACTAGAGGCTAACAGGAAATTAG
YMR230W_E2_PS1.0		YMR230W	Exon	2		TGTTGTCGTCGCTAAGAAGGATTTCAACCAAGCTAAGCAC
YMR242C_I1_PS1.0		YMR242C	Intron	1		TATTACCTGACCTTGCGAATGTGATAATAACTCCTCCATA
YNL050C_E2_PS1.0		YNL050C	Exon	2		GAAGGAGAGGGATTAGGAGAAGATTATGATTCCAATAGTA
YNL044W_I1_PS1.0		YNL044W	Intron	1		TTGTAAACACATTTGCATCATTGAAAAACTATACTAACGCGTTAAC
YMR201C_I1_PS1.0		YMR201C	Intron	1		TGTGTGAAAATGATTCTGTGTTTGTATTTTAACCGTGGGTTTC
YMR142C_V1_PS1.0		YMR142C	5'SS	1		AGGAATCAAGTAACAATGGGTATGTTGAACTGAAGCAATAAGAG
YMR242C_E2_PS1.0		YMR242C	Exon	2		GTTTGCCAACTGAATCTGTTCCAGAACCAAAGTTGTT
YMR230W_I1_PS1.0		YMR230W	Intron	1		CAACCTAAGCAGAATTCCATTATTTCACGCGTCCATTTTT
YNL044W_E2_PS1.0		YNL044W	Exon	2		TTTCACTCAAAACTTCTCCATGGAAAATATTAAGAGCGAG
YNL050C_I1_PS1.0		YNL050C	Intron	1		GCTTTGACATAAGATACAAGTTTGCCTCTAATTTCATTTT
YMR142C_M1_PS1.0		YMR142C	mRNA Exon/Exon junctIntronon	1		GCAGGAATCAAGTAACAATGGCTATCTCCAAGAATTTACC
YOL127W_M1_PS1.0		YOL127W	mRNA Exon/Exon junctIntronon	1		AAGATAAAATGGCTCCATCTGCTAAGGCTACTGCCGCTAA
YOL120C_E2_PS1.1		YOL120C	Exon	2		GGTTGTCTTGAAGGCTTTGTTCTTGTCTAAGATCAACAGA
YOL121C_I1_PS1.0		YOL121C	Intron	1		CCAGCAGCATAGACACGCAAGCAAAGTACTTCTTCGTCAA
YOR122C_E2_PS1.0		YOR122C	Exon	2		CACTGATAACTTAATAGGAACCGGTAAAGTCGACAAAGCT
YOR096W_I1_PS1.0		YOR096W	Intron	1		AATCGGTCCAAGTTCTAAGCGGTGTCGTCCATGCATATAT
YOL127W_I1_PS1.0		YOL127W	Intron	1		CGGGCTCAACAGTTTATTAGCAATCGTTTTGATAGAAGCG
YNL318C_M1_PS1.0		YNL318C	mRNA Exon/Exon junctIntronon	1		GGCGGCATTATATCTATTGTGAAGTAAAGTACTTCAATTATTG
YOL121C_E2_PS1.0		YOL121C	Exon	2		TGCTCAAGATTTCATTAATGCTTACGCTTCTTTCTTGCAA
YOL120C_I1_PS1.0		YOL120C	Intron	1		TAGACGTATTAAAATTCTGCGAGTGCAAACGGGTATATTT
YOR096W_E2_PS1.0		YOR096W	Exon	2		CATCTTTGGCTGGTTTCCACAAGGTTCAAACTAAGTTG
YOR122C_I1_PS1.0		YOR122C	Intron	1		GATGCGCGTAATTTCGAAGATTAACCACTCAGAGTAAATT
YNL318C_I1_PS1.0		YNL318C	Intron	1		GGTTCGGTAATCCATGTCGTCTGTTGTAATATAGGTTAAT
YMR292W_E2_PS1.0		YMR292W	Exon	2		CACTTTCGGCGGTTTTCTCTTCTTTTTGTTTGGTATATTT
YMR230W_M1_PS1.0		YMR230W	mRNA Exon/Exon junctIntronon	1		CACCAATACTTGTTTCAAGAAGGTGTTGTCGTCGCTAAGA
YMR242C_V1_PS1.0		YMR242C	5'SS	1		GCTATAAATCTCCATTAAAAATTTGTATGCAATATGTGCCACAA
YNL050C_M1_PS1.0		YNL050C	mRNA Exon/Exon junctIntronon	1		ATGTCTGAATTTAAGATAGTATCAAGAAAAGATCTTTATAATGAAGG
YNL044W_V1_PS1.0		YNL044W	5'SS	1		AATCAGTTAGGAGCTTTAGCCGTAAGTTCTAAATTGTAAACACATT
YMR201C_V1_PS1.0		YMR201C	5'SS	1		CCGAACAAAAGGCCAAACTAGTATGTGTGAAAATGATTCTGT
YMR225C_E2_PS1.0		YMR225C	Exon	2		AAACATGGGCACGCAGATTCAATCGGAAATTATCTCAGAT
YMR242C_M1_PS1.0		YMR242C	mRNA Exon/Exon junctIntronon	1		AAATCTCCATTAAAAATTTTGGCTCACTTTAAAGAATACCAA
YMR230W_V1_PS1.0		YMR230W	5'SS	1		AATTCACCAATACTTGTTTCAAGGTATGTTTGCATTTTTTAGGTGAAA
YNL044W_M1_PS1.0		YNL044W	mRNA Exon/Exon junctIntronon	1		ATCAGTTAGGAGCTTTAGCCCAAGTTTCACGTTTCACTCA
YNL050C_V1_PS1.0		YNL050C	5'SS	1		AATGTCTGAATTTAAGATGTATGCTTTGACATAAGATACAAGTTTG
YMR186W_E_PS1.0		YMR186W	Exon			AATGAGGACGAACAATATATTTGGGAATCTAATGCCGGTG
YOR182C_E2_PS1.0		YOR182C	Exon	2		CAAGAGATTATTGTACACCAGAAGATTCGTTAACGTTACC
YOL120C_M1_PS1.0		YOL120C	mRNA Exon/Exon junctIntronon	1		TTATACACTTTCTTAGCTCGTCGTACTGATGCTCCATTCA
YOL121C_V1_PS1.0		YOL121C	5'SS	1		AAAATGCCAGGTGTTTCCGTTAGGTACGTAAAAATGACATATCATA
YOR122C_M1_PS1.0		YOR122C	mRNA Exon/Exon junctIntronon	1		GATCGCAAATTATGTCTTGGCAAGCATACACTGATAACTT
YOR096W_V1_PS1.0		YOR096W	5'SS	1		TTCAAGTCCATCAGAGAAGTATGTTATTAATTTGAATCTAAACTTAAG
YOL127W_V1_PS1.0		YOL127W	5'SS	1		AAGATAAAATGGCTCCATCTGGTATGTGAACTGCAATATTAATAGC
YOL047C_E2_PS1.0		YOL047C	Exon	2		CATCTATTTGCCCTTTCTCGGACTCTTTGCGTTACCTCT
YOL121C_M1_PS1.0		YOL121C	mRNA Exon/Exon junctIntronon	1		GCCAGGTGTTTCCGTTAGAGACGTTGCTGCTCAAGATT
YOL120C_V1_PS1.0		YOL120C	5'SS	1		TTATACACTTTCTTAGCTCGTATGTTCAAGAATAATATCAAGGG
YOR096W_M1_PS1.0		YOR096W	mRNA Exon/Exon junctIntronon	1		CAATTCAAGTCCATCAGAGAAATCGACGTTGCTGGTGGTA
YOR122C_V1_PS1.0		YOR122C	5'SS	1		AAATTATGTCTTGGCAAGGTATGTGAACGAGACAATTATC
YNL318C_V1_PS1.0		YNL318C	5'SS	1		TAGGCGGCATTATATCTATTGTGTATGAAGTTTCTGGCTCTA
YMR143W_M1B_PS1.0		YMR143W	mRNA Exon/Exon junctIntronon	1	B	GTCAGCTGTCCCAAGTGTTCAAACTTTTGGTAAGAAGAAA
YMR033W_V1_PS1.0		YMR033W	5'SS	1		TTAGGCAGGACAGTATTTTGGTACGTATTTAGTTCATCAATG
YML085C_V1_PS1.0		YML085C	5'SS	1		TGAGAGAAGTTATTAGTATTAATGGTATGTTCGATTTGCCCGTC
YMR079W_M1_PS1.0		YMR079W	mRNA Exon/Exon junctIntronon	1		TCGCCCTAAAACACAATGGTTACACAACAAGAAAAGGAAT
YMR133W_M1B_PS1.0		YMR133W	mRNA Exon/Exon junctIntronon	1	B	ACGAAGAATTCATGAAATGGGTTAATAAGGTTGAAACGGT
YMR143W_M1A_PS1.0		YMR143W	mRNA Exon/Exon junctIntronon	1	A	ACAGCGAATATAAAGCCAGCACTTTTGGTAAGAAGAAATC
YMR194W_I1_PS1.0		YMR194W	Intron	1		TGAAGATGAGGTCCATTTTACAAAAAGAATAGTATTGCGA
YML085C_M1_PS1.0		YML085C	mRNA Exon/Exon junctIntronon	1		TTATTAGTATTAATGTCGGTCAAGCTGGTTGTCAGATTGG
YMR133W_E2_PS1.0		YMR133W	Exon	2		TAAGGTTGAAACGGTTCTCAATAAAATGTTCGAAAAGTGA
YMR133W_M1A_PS1.0		YMR133W	mRNA Exon/Exon junctIntronon	1	A	GACGAAGAATTCATGAAATGGGTTGAAACGGTTCTCAATA
YMR079W_V1_PS1.0		YMR079W	5'SS	1		CGCCCTAAAACACAATGGTTACAGTATGTTGTTGCTTTTATT
YMR194W_E2_PS1.0		YMR194W	Exon	2		CAAAAATCTCTTACAAGAAAGGTGCTGCTTCCAACAGAAC
YNL339C_I1_PS1.0		YNL339C	Intron	1		GCTTTCTATGTTGTGCTTGAAGGGGACAGACAGTCGCTTA
YNL246W_I1_PS1.0		YNL246W	Intron	1		TGTAGGATTGAGCTCTGCAGGGCATGAAATGGAAAAATAA
YNL130C_M1_PS2.0		YNL130C	mRNA Exon/Exon junctIntronon	1		TTGAAGCTTTACAAGTATCAAAGTGATGACCGCTCTTTCC
YNL265C_I1_PS1.0		YNL265C	Intron	1		TGCAAAAGATCTAGGATGTACTAACTGAAGAAGGGTAAAACTATCATCCA
YNL312W_M1_PS1.0		YNL312W	mRNA Exon/Exon junctIntronon	1		AAGCATATACATAATGGCAACCTATCAACCATATAACGAA
YNL339C_E2_PS1.0		YNL339C	Exon	2		TAGATGATGATAAGACGGAAACTGGACAATCTTTTGTTTATATT
YNR053C_I1_PS1.0		YNR053C	Intron	1		GTTCTGGGGAAGCCTCATGGGTAAATTAGAAGGACAACCT
YNL130C_I1_PS2.0		YNL130C	Intron	1		TTGCACCCTAAATCTTCTGTGGCAAGAAAAATAAATACTAAC
YNL246W_M1_PS1.0		YNL246W	mRNA Exon/Exon junctIntronon	1		ACCAAGAAAACGAGAACGAGCATGCAAAAGCATTCTTAGG
YNL312W_I1_PS1.0		YNL312W	Intron	1		TATGTATTAGTGCTAGGAATTGGAGGATTTGCTCTTTTCT
YNL265C_M1_PS1.0		YNL265C	mRNA Exon/Exon junctIntronon	1		TCCGTCAATGATTCCGTTCACTATCAAGCTTAAAACATGC
YNR053C_E2_PS1.0		YNR053C	Exon	2		GCAGCTTGGGTCAAACATTTGTCAAAGGAACGTCCAAC
YMR143W_V1B_PS1.0		YMR143W	5'SS	1	B	AGCTGTCCCAAGTGTTCAAGTATGTTTTCAGTTCTGCAGA
YMR133W_I1A_PS1.0		YMR133W	Intron	1	A	AACTGAGCTGTTTCCCCCTCTTATCCACTCATTTTCTCTG
YMR079W_I1_PS1.0		YMR079W	Intron	1		TGACAATATTCACATTCTTCAGATAGTTCTGTCTATATGAAGCAAA
YMR142C_E2_PS1.0		YMR142C	Exon	2		CACTTCAGAAAGCACTGGCAAGAACGTGTCAAGGTT
YMR201C_E2_PS1.0		YMR201C	Exon	2		CGGTTAAGAAAAAGGGGAATACTGAGTAGCGACCAATTGA
YMR143W_V1A_PS1.0		YMR143W	5'SS	1	A	AATGTACAGCGAATATAAAGCCAGCGTCAGTGTCTTCCTG
YMR194W_V1_PS1.0		YMR194W	5'SS	1		AGAAATGACCGTTAAGACAGGTATGTGAGACATAAACAAGGA
YMR079W_E2_PS1.0		YMR079W	Exon	2		GTACTCCAGGAAATTTAGACAGCGCTCAAGAGAAGGCATT
YMR133W_I1B_PS1.0		YMR133W	Intron	1	B	AACTGAGCTGTTTCCCCCTCTTATCCACTCATTTTCTCTG
YMR133W_V1_PS1.0		YMR133W	5'SS	1		TTGAAAGACGAAGAATTCATGAAATGGGTATGTATGCATT
YMR142C_I1_PS1.0		YMR142C	Intron	1		ACTTTGACCAGTTTATAAATAGGCGGGTTGCACTAAAAGG
YMR194W_M1_PS1.0		YMR194W	mRNA Exon/Exon junctIntronon	1		GAAATGACCGTTAAGACAGGAATTGCTATTGGTTTAAACA
YNL339C_V1_PS1.0		YNL339C	5'SS	1		CACCATGGAAATTGAAAACGAACGTACGTACCGACTACTTTA
YNL246W_V1_PS1.0		YNL246W	5'SS	1		GACCAAGAAAACGAGAACGAGCAGTATGTAGGATTGAGCT
YNL265C_E2_PS1.0		YNL265C	Exon	2		CAACAGGCGATTGCAAAGCAGTCTCGAAGACAGGTT
YNL265C_V1_PS1.0		YNL265C	5'SS	1		GGCTCCGTCAATGATTCCGTTCACTGTATGTTTATATTTTATAGTA
YOL127W_E2_PS1.0		YOL127W	Exon	2		TGCCGCTAAGAAAGCTGTCGTTAAGGGTACTAATGGTAAG
YNL339C_M1_PS1.0		YNL339C	mRNA Exon/Exon junctIntronon	1		ACCATGGAAATTGAAAACGAACAGATTTGCACCTGCATAG
YNR053C_V1_PS1.0		YNR053C	5'SS	1		AGTGTGATTTGGTACCTACCTGGGTTGCAGTATGTTAACTTTTT
YNL130C_V1_PS2.0		YNL130C	5'SS	1		TGGGAAACTTGAAGCTTTACAAGTATGTTGCTTATCTTATTGCA
YNL312W_E2_PS1.0		YNL312W	Exon	2		TAACGAATATTCATCAGTAACGGGCGGTGGCTTTG
YNL312W_V1_PS1.0		YNL312W	5'SS	1		AAGCATATACATAATGGCAAGTATGTATTAGTGCTAGGAATTGG
YNL318C_E2_PS1.0		YNL318C	Exon	2		AAGTACTTCAATTATTGCTAGAAATGACTGCTCAGATTCC
YNR053C_M1_PS1.0		YNR053C	mRNA Exon/Exon junctIntronon	1		GTACCTACCTGGGTTGCAGCAGCTTGGGTCAAACAT
YMR033W_E2_PS1.0		YMR033W	Exon	2		TAATATACCCCAGATCTCAAACTACTCTCGTTCAATTTGG
YMR116C_E2_PS1.0		YMR116C	Exon	2		GACGGTGAAATTATGTTGTGGAACTTGGCTGCTAAGAAGG
YML124C_I1_PS1.0		YML124C	Intron	1		ATAATTGACCTCATTACATGGGGAGTGATTTTTGTGTCTT
YMR125W_E2_PS1.0		YMR125W	Exon	2		CACCTGTTGTACAACTGTGTAAAGAAATGATGCCCGATAT
YMR143W_E2_PS2.0		YMR143W	Exon	2		TTGGTAAGAAGAAATCAGCTACTGCTGTTGCCCATGTCAA
YML073C_V1_PS1.0		YML073C	5'SS	1		CATCCAACGAAATGAGTGCCCAAAAAGTATGTTCCTACATGTTA
YML034W_V1B_PS1.0		YML034W	5'SS	1	B	CAGAAATATTATGGAGGCAAGTGAGTACAATTTATTATCTTACAA
YML124C_E2_PS1.0		YML124C	Exon	2		CAGGTTGTCAAATAGGTAATGCATGCTGGGAATTGTAC
YMR116C_I1_PS1.0		YMR116C	Intron	1		TGAGTTCCGAATGAGACATACCAATTATCACCAAGATCTCTGA
YMR125W_I1_PS1.0		YMR125W	Intron	1		ACTCAATTATTCAGTTTCATTCAAATTACTAACATACCCAACTT
YML034W_V1A_PS2.0		YML034W	5'SS	1	A	CAGAAATATTATGGAGGCAAGTGAGTACAATTTATTATCTTACAAAA
YNL112W_M1_PS1.0		YNL112W	mRNA Exon/Exon junctIntronon	1		ATGTGGCCGCCAGAGGTATCGATGTCAAAGGTATCAATTA
YNL147W_E2_PS1.0		YNL147W	Exon	2		AAATTCGAAGGCCCTAAAAGAGAAGCTATTCTGGATTTAG
YNL162W_I1_PS1.0		YNL162W	Intron	1		GGAAGGAAACGTAGAGGGGATAAGTTGGATAACTGTTATT
YNL302C_E2_PS1.0		YNL302C	Exon	2		CGTTGCAGCTCAAGATTTCATCAATGCTTACGCTTCTTTC
YNL301C_I1_PS1.0		YNL301C	Intron	1		ATACGACCTTCAAGTGCGGACCAACTATTAACTGAGCA
YNL112W_I1_PS1.0		YNL112W	Intron	1		ATTTCTGATAATCTTCAAGCCAGGGGGAAATTTGAGACAA
YNL066W_M1_PS1.0		YNL066W	mRNA Exon/Exon junctIntronon	1		TACTTTTTTACAAGTCTAATTTGATAAAATGAAACTGTCCGCC
YNL162W_E2_PS1.0		YNL162W	Exon	2		GTAAGACCTGTCGTAAGCACACTCAACACAAGGTTACTCA
YNL147W_I1_PS1.0		YNL147W	Intron	1		TGTTTCACTTCTTATTTTCTTCCGTGGCAATAACCTTCCTTTTGA
YNL301C_E2_PS1.0		YNL301C	Exon	2		ACCACCTGTTTCAGTCTCCAGAATTGCTAGAGCTTTGAAG
YNL302C_I1_PS1.0		YNL302C	Intron	1		CCACGATACTGCCGCACCAAGAAGTTGTCTCAATAAACAT
YNL066W_I1_PS1.0		YNL066W	Intron	1		TGCAATCCTACTCTTTTCGCAATGATTTTATTTACTAACC
YMR033W_M1_PS1.0		YMR033W	mRNA Exon/Exon junctIntronon	1		TCCATTTAGGCAGGACAGTATTTTGATAATATACCCCAGA
YMR116C_M1_PS1.0		YMR116C	mRNA Exon/Exon junctIntronon	1		GCCGGTAACGACAAAATGGTTAAGGCTTGGAACTTAAACC
YML124C_V1_PS1.0		YML124C	5'SS	1		TGAGAGAGGTCATTAGTATTAATGGTATGTATGCGTTCCTTTTT
YMR125W_M1_PS1.0		YMR125W	mRNA Exon/Exon junctIntronon	1		TGTTTAATAGAAAAAGAAGAGGAGACTTCGATGAAGATGAAAA
YMR143W_I1B_PS1.0		YMR143W	Intron	1	B	AAAATGTACAGCGAATATAAAGCCAGCGTCAGTGTCTTCC
YMR033W_I1_PS1.0		YMR033W	Intron	1		TTCATCAATGGATTTTTTAAGTCTTCACGAACAGTTTTTG
YML085C_I1_PS1.0		YML085C	Intron	1		TGTTAGTTCATTTTGGCGTTTCATCTTTCATTACTAACTTCA
YML124C_M1_PS1.0		YML124C	mRNA Exon/Exon junctIntronon	1		GAGAGGTCATTAGTATTAATGTTGGTCAAGCAGGTTGTCA
YMR116C_V1_PS1.0		YMR116C	5'SS	1		TGCCGGTAACGACAAAATGGTTAAGGTATGTGATATATTTTCTTT
YMR143W_I1A_PS1.0		YMR143W	Intron	1	A	ATCCATTTTCACTCATCAGATGTCCAAGATTTTCGAAAAA
YMR125W_V1_PS1.0		YMR125W	5'SS	1		TGTTTAATAGAAAAAGAAGAGGAGGTATGTTTTAAAACCAATGT
YML085C_E2_PS1.0		YML085C	Exon	2		CTGGTTGTCAGATTGGTAATGCCTGTTGGGAATTATATTC
YNL246W_E2_PS1.0		YNL246W	Exon	2		ATGAAGCCTGTTTATGAAAAGAGGGACGCGTATATTGAC
YNL147W_M1_PS1.0		YNL147W	mRNA Exon/Exon junctIntronon	1		AACATGCATCAGCAACACTCCCAAAGGAAAAAATTCGAAG
YNL162W_V1_PS1.0		YNL162W	5'SS	1		ACAATTATCAGTAAAAATGGGTATGTTATAACCATAATTCCTAATG
YNL302C_M1_PS1.0		YNL302C	mRNA Exon/Exon junctIntronon	1		GGCAGGTGTTTCCGTTAGAGACGTTGCAGCTCAAGA
YNL301C_V1_PS1.0		YNL301C	5'SS	1		AACTATACACTTTCCTAGCTCGTATGTATTGAAATCTCCCTCCCAA
YNL112W_V1_PS1.0		YNL112W	5'SS	1		TGGCCGCCAGAGGTATCGGTATGTTAAAATTTTCTCCA
YNL130C_E2_PS1.0		YNL130C	Exon	2		TCAAAGTGATGACCGCTCTTTCCTTTCAAACCATGTATTG
YNL162W_M1_PS1.0		YNL162W	mRNA Exon/Exon junctIntronon	1		CAACAATTATCAGTAAAAATGGTTAACGTTCCAAAGACCA
YNL147W_V1_PS1.0		YNL147W	5'SS	1		CATGCATCAGCAACACTCCGTATGTTTCACTTCTTATTTTC
YNL301C_M1_PS1.0		YNL301C	mRNA Exon/Exon junctIntronon	1		ATACACTTTCCTAGCTCGTCGTACTGATGCTCCATTCAAC
YNL302C_V1_PS1.0		YNL302C	5'SS	1		AGATGGCAGGTGTTTCCGTTAGGTACGTATAACTTTCACTCATTGA
YNL066W_V1_PS1.0		YNL066W	5'SS	1		TTTTTTACTTTTTTACAAGTCGTATGTTTAATTTAATGATAAGACCTT
YML094W_I1_PS1.0		YML094W	Intron	1		CTTCGTTGTTGCCACCGTACAGACACTTTACTAACTTTTA
YLR464W_I1_PS1.0		YLR464W	Intron	1		AGATACTAACAAAATGACCGCGGCTCTTAAAAATAAAGTC
YML034W_E2_PS1.0		YML034W	Exon	2		TTAAAACCAATGACGTTCCGAGACAGAAGAGACATC
YML073C_E2_PS1.0		YML073C	Exon	2		ACGTCGCTGCTCTAAAGAAGACCAGAAAGGCTGCTCG
YML094W_E2_PS1.0		YML094W	Exon	2		ATTAACCATGGCTAAGGGCAAGTTCACAGAATGTATTGAT
YML067C_I1_PS1.0		YML067C	Intron	1		TATGGATTTTTCTGAAGTAGCCCGCTTCAGCATATTTTATTTTTG
YLR464W_E2_PS1.0		YLR464W	Exon	2		ATACAACAAGACGCATCCAACTGTACACTGATTACAACAA
YML026C_E2_PS1.0		YML026C	Exon	2		GTCGTCGTTACTCCAACTTGGTCTGTAAGAAGGCTGATGT
YML026C_V1_PS1.0		YML026C	5'SS	1		TTCCTTCCAACACATTTTACGGTATGTTTTACGAGTACAGTGCA
YML034W_I1_PS1.0		YML034W	Intron	1		TTTTTTTTGAATTTTTTTTTGTTTTTGATTTATTTACTAACATCTTTTCC
YML067C_E2_PS1.0		YML067C	Exon	2		CATATCTGTTTCTGTTGTTTATAGCATGGACCGAGTTTGG
YNL069C_I1_PS1.0		YNL069C	Intron	1		AGGATGCTCATTGATTCATAGAAGAAACGGAACACGCAAT
YMR292W_I1_PS1.0		YMR292W	Intron	1		ATTTTAGATGCTCTTTGCTTCTCCGAGAGACGTTAGTTCCTTT
YMR225C_M1_PS1.0		YMR225C	mRNA Exon/Exon junctIntronon	1		TTTAATCCCTTTGGCAAGGAAGCGAAAGTTGCTAGGTTAG
YMR307W_I1_PS1.0		YMR307W	Intron	1		ACGTTTTGGGTTTCTTCGCCGGTAATGAAGTTACTAACAA
YNL065W_M1_PS1.0		YNL065W	mRNA Exon/Exon junctIntronon	1		TGTAGTTCTGTTGCCGCTTACAAAGTTAGCATTTATACGG
YNL069C_E2_PS1.0		YNL069C	Exon	2		ACGGTCAAAAGATTGTCGTTGTCAGAGCTGAAGCTTTGAA
YNL096C_I1_PS1.0		YNL096C	Intron	1		TCGATGAATAAAATAGAAGCACGCGAAAAAGACCTTACCC
YMR225C_I1_PS1.0		YMR225C	Intron	1		CGTTCTCCTTACCTTTGGCCATCATGATTTAAAGATTTGG
YMR292W_M1_PS1.0		YMR292W	mRNA Exon/Exon junctIntronon	1		CTCACAGAGGCTCAAAAATTTGGTGTGGCCTTCACTT
YNL065W_I1_PS1.0		YNL065W	Intron	1		GGCAATCTATTCACAATGTGCAATTAGGCTAAATGCTAAA
YMR307W_M1_PS1.0		YMR307W	mRNA Exon/Exon junctIntronon	1		CCACTCTAGATCACTCCGAATATGCATCTGCTTTCGTGAA
YNL096C_E2_PS1.0		YNL096C	Exon	2		CACTAGTCCTTTTTGTCCCAGTTCCAGCTTTGTCTGCATA
YML094W_V1_PS1.0		YML094W	5'SS	1		AAGCCATGTCCTCTCAAAAAAGTATGTAAATGAATAGCTCCT
YML026C_I1_PS1.0		YML026C	Intron	1		GATGGAATAATAAACGTCACGGGTTACCAAATACGAGGCC
YLR464W_V1_PS1.0		YLR464W	5'SS	1		ACCTTCTTCTGATGGTATATCAGTATGTGGAAAACTTTGG
YML034W_M1A_PS2.0		YML034W	mRNA Exon/Exon junctIntronon	1	A	AGAAATATTATGGAGGCAATTATCACCCACTGACAACAAC
YML073C_M1_PS1.0		YML073C	mRNA Exon/Exon junctIntronon	1		AACGAAATGAGTGCCCAAAAAGCTCCAAAGTGGTATCCAT
YML094W_M1_PS1.0		YML094W	mRNA Exon/Exon junctIntronon	1		TCAAGCCATGTCCTCTCAAAAAATCGATTTAACTAAACTA
YML067C_V1_PS1.0		YML067C	5'SS	1		TGAAGACATTTGATGCGTTTCGTATGTTATATGGATTTTTCTGA
YLR464W_M1_PS1.0		YLR464W	mRNA Exon/Exon junctIntronon	1		CCTTCTTCTGATGGTATATCAGATACCCTTACCGTTATCC
YML026C_M1_PS1.0		YML026C	mRNA Exon/Exon junctIntronon	1		TCCTTCCAACACATTTTACGTTTGTTGAACACCAATGTCG
YML073C_I1_PS1.0		YML073C	Intron	1		ACCCTAGCTCATGATTATTTAGTTTCCAAACAAAGGCCCACGTTA
YML034W_M1B_PS1.0		YML034W	mRNA Exon/Exon junctIntronon	1	B	AAATATTATGGAGGCAAGTGATTATCACCCACTGACAACA
YML067C_M1_PS1.0		YML067C	mRNA Exon/Exon junctIntronon	1		TTGAAGACATTTGATGCGTTTCCAAAAACTGAAGAACAGT
YNL069C_V1_PS1.0		YNL069C	5'SS	1		CCAGTCGTTGTTATTGATGGTACGTAAAAAATTTCTAATTCTAACAGG
YMR292W_V1_PS1.0		YMR292W	5'SS	1		GTGGCTCACAGAGGCTCAAAGTATGTTTTTAATATTTTAGATGCTCTT
YMR307W_E2_PS1.0		YMR307W	Exon	2		CATCAGCGACAAGAACTACAGAAAAATTCCAGTTGGCTAC
YMR307W_V1_PS1.0		YMR307W	5'SS	1		CCACTCTAGATCACTCCGAATGTATGAAGGCTTTGAATGA
YNL112W_E2_PS1.1		YNL112W	Exon	2		ATTATGTTCACAGAATCGGTAGAACTGGTAGAGCAGGTGC
YNL069C_M1_PS1.0		YNL069C	mRNA Exon/Exon junctIntronon	1		CAGTCGTTGTTATTGATGCTAAGGATCATTTGTTGGGTCG
YNL096C_V1_PS1.0		YNL096C	5'SS	1		TGCAAATCAAATCTATCAGAGAAGTATGTTAAAAGTTATATAATTTGG
YMR225C_V1_PS1.0		YMR225C	5'SS	1		TTGTCAGGTTTAATCCCTTTGGCAAGGAAGGTATGTATTTTT
YNL065W_E2_PS1.0		YNL065W	Exon	2		TTCAGAAAGTCGAATCAGCAATGTCACGAAGTAACAGTAT
YNL065W_V1_PS1.0		YNL065W	5'SS	1		TTTTTGTAGTTCTGTTGCCGTATGCTATCTACTCCTAAGGCTTT
YNL066W_E2_PS1.0		YNL066W	Exon	2		ATGCGGCTGATATTGACACAGGATGTACTACTACTGC
YNL096C_M1_PS1.0		YNL096C	mRNA Exon/Exon junctIntronon	1		GCAAATCAAATCTATCAGAGAAATTGATGTCACCGGTGGT
YBR062C_I1_PS1.0		YBR062C	Intron	1		ATATTATGAAGTAAGTTCCCCAAAGCCAATTAACTAACCG
YBR186W_E2_PS1.0		YBR186W	Exon	2		GATGTGTCTGTCTGAATACTTCCGGACATTTCCTGTAGAC
YCL002C_I1_PS1.0		YCL002C	Intron	1		AATTGAAGGAGAAAGTATACATGAAAGGTTTGACTAACTAAGGGAGA
YBL111C_E2_PS1.0		YBL111C	Exon	2		CGGAGCCTCGACTAAAGACGCTTGACGGACTCACTTCC
YBL059C-A_I1_PS1.0		YBL059C-A	Intron	1		CCAGATTTTACTTCATATATTTGCCTTTTTCTGTGCTCCG
YBR062C_E2_PS1.0		YBR062C	Exon	2		ACATGGAATACAACAAAACTCAAGGGATTACCAAGAAGTA
YBR111W-A_I1_PS1.0		YBR111W-A	Intron	1		AAAAATCTACTTTACTGACTATTCAGATCACCGTCACATTTATTA
YCL002C_E2_PS1.0		YCL002C	Exon	2		TGCTAGATTTTGTTGGTAATGGTCTGTACTTGTATTGCGC
YBR186W_I1_PS1.0		YBR186W	Intron	1		AAAAAGCACTTTCACTAACTGTCTTTGTCAAACATAAATATGCGA
YBL059C-A_E2_PS1.0		YBL059C-A	Exon	2		CTTCATCAATGCACTCGATAAATGCCATCAAAAGGAAT
YBL111C_I1_PS1.0		YBL111C	Intron	1		CTGCCCAAGTTGAGAAGAGATACTAACAAAATGACCGCGG
YBR111W-A_E3_PS1.0		YBR111W-A	Exon	3		GTATCGGATTCAACAAGGGAAACCGTTTTAAAGCAAAT
YLR199C_I1_PS1.0		YLR199C	Intron	1		TTTCCCCATCATATTTTGCTAGAGTAGAGTGGTTTGACTA
YLR312W-A_E2_PS1.0		YLR312W-A	Exon	2		ATCCAGAGTCGTACTTGAGAAATCCTAGCGGGGTACTCTT
YLR316C_I1_PS1.0		YLR316C	Intron	1		ATGAGATCTAACAGAAATCAGGATCAATTAACTAACTTTCAAACATAT
YLR093C_E2_PS1.0		YLR093C	Exon	2		AAAAACGAAAACTATGGTACAATAACTTCAGCAAACGAGC
YLR054C_I1_PS1.0		YLR054C	Intron	1		ATGGCAAAGAAGTTTAAGAAAACAGACATTCGAACAAAAATTTA
YLR199C_E2_PS1.0		YLR199C	Exon	2		AAACATCTGCTAGATCTCCCAGAGATTTCAAAAAAC
YLR211C_I1_PS1.0		YLR211C	Intron	1		GTTTTTGAATTATGCCCCCACTTTTTTTTTGTTCATGG
YLR316C_E3_PS1.0		YLR316C	Exon	3		ACCTTGGAAGTGGTGTTGTGTTCGAAAGAGTATATTT
YLR312W-A_I1_PS1.0		YLR312W-A	Intron	1		TAGATGGAAAGTAAAGAGTAGACAAGCTCGGAAACATGGA
YLR054C_E2_PS1.0		YLR054C	Exon	2		GGAGACTAAGTTTGAGCAACTCTTTTATAATACTGGTCTCGCAA
YLR093C_I1_PS1.0		YLR093C	Intron	1		TAACAAATGTTTAAAAAAGGGATTATGCGAATGCTCATCC
YLR211C_E2_PS1.0		YLR211C	Exon	2		CCATTGAAGTTTTAGGTCCGCAGAACGAGAATTTGTCT
YBR062C_V1_PS1.0		YBR062C	5'SS	1		CAATCAAAAAAATGTCTACATATGAAGGTATGTAATGATATATTATGAAG
YBR186W_M1_PS1.0		YBR186W	mRNA Exon/Exon junctIntronon	1		GAAAATTGCTATCAAATGCTCGACCGTTGATATCAGTG
YCL002C_V1_PS1.0		YCL002C	5'SS	1		GGGCTTGGCAGGTTTTTTATCAGTATGCATAATTGAAGGA
YBL111C_M1_PS1.0		YBL111C	mRNA Exon/Exon junctIntronon	1		GGACCGATTGGGTGATGTTTTAGCTACAGCGCAACGTATA
YBL059C-A_V1_PS1.0		YBL059C-A	5'SS	1		CCACAGTTAGAAGCTGAACGTTTTCATTGTAAGTATCCAGATTTT
YBR062C_M1_PS1.0		YBR062C	mRNA Exon/Exon junctIntronon	1		TGTCTACATATGAAGAGGAACATGGAATACAACAAAACTC
YBR111W-A_V1_PS1.0		YBR111W-A	5'SS	1		AGAATCAGGAAACTATGAACTGTATGATAAAATATTATAGGGGTTG
YCL002C_M1_PS1.0		YCL002C	mRNA Exon/Exon junctIntronon	1		GGGCTTGGCAGGTTTTTTATCAATCATCGCCATTCT
YBR186W_V1_PS1.0		YBR186W	5'SS	1		CGGAAAATTGCTATCAAATGCTCGGTATGTTTTTTTCTTTTA
YBL059C-A_M1_PS1.0		YBL059C-A	mRNA Exon/Exon junctIntronon	1		GAAGCTGAACGTTTTCATTCCTGTTTGGACTTCATCAATG
YBL111C_V1_PS1.0		YBL111C	5'SS	1		AAGGACCGATTGGGTGATGTTTTGCATGTGTGCTG
YBR111W-A_M1_PS1.0		YBR111W-A	mRNA Exon/Exon junctIntronon	1		AATCAGGAAACTATGAACTAATTTCAAACGAACTAAAAGCCAG
YLR199C_V1_PS1.0		YLR199C	5'SS	1		TATAGCGATGCTTGTATGTTACAATAATCTTTTTTCCCCA
YLR312W-A_M1_PS1.0		YLR312W-A	mRNA Exon/Exon junctIntronon	1		GGGAAGCGTTGGAAAACTTGCATATATCATATACCTTCAT
YLR316C_V1_PS1.0		YLR316C	5'SS	1		AGATGTAAATACGCCCAAACTAAGTATGTATCTATGAGATCTAACAGA
YLR093C_M1_PS1.0		YLR093C	mRNA Exon/Exon junctIntronon	1		TTTTACCAAATGAAACGCTTTAATGTAAGTTATGTGGAAGTTATAAAA
YLR054C_V1_PS1.0		YLR054C	5'SS	1		TTAACGTGCTTAATAGGTATGGCAAAGAAGTTTAAGAAAACAGA
YLR199C_M1_PS1.0		YLR199C	mRNA Exon/Exon junctIntronon	1		ATTTTCATTTATAGCGATGCTTTTTAAACAATGGAATGACTTAC
YLR211C_V1_PS1.0		YLR211C	5'SS	1		ACTTTAGCGGAAGTAAGTTTTTGAATTATGCCCCCACTTT
YLR316C_M1_PS1.0		YLR316C	mRNA Exon/Exon junctIntronon	1		ATGTAAATACGCCCAAACTAATCAATGTATGGAGTATAAGAATAGA
YLR312W-A_V1_PS1.0		YLR312W-A	5'SS	1		CGTTGGAAAACTTGCATATAGTATGAACAAGAGCGAGATATAAA
YLR054C_M1_PS1.0		YLR054C	mRNA Exon/Exon junctIntronon	1		TTAACGTGCTTAATAGTTGGAGAAACACCAGCAGCACAAT
YLR093C_V1_PS1.0		YLR093C	5'SS	1		ACCAAATGAAACGCTTTAATGGTATGTATAAATATTTCTACACAATTAAC
YLR211C_M1_PS1.0		YLR211C	mRNA Exon/Exon junctIntronon	1		TACTTTAGCGGAAGTTTATACTATTATTGAGGACGCCGAA
YDR318W_I1_PS1.0		YDR318W	Intron	1		TGATTTTGAGGCTGTAACAATTTTCTTTCTTTTAAAAAAATGAT
YML034W_M1C_PS1.0		YML034W	mRNA Exon/Exon junctIntronon	1	C	AACCAGAAATATTATGGAGTTATCACCCACTGACAACAAC
YCL012C_M1_PS1.0		YCL012C	mRNA Exon/Exon junctIntronon	1		GGAAAACCAAAGTTGCCGACAAATTTCGTGCACT
YBR111W-A_I2_PS1.0		YBR111W-A	Intron	2		ATTTTATCACTAAATTTATTGAAAAGAGAACGTTACTAACAGTGG
YCL005W-A_I1_PS1.0		YCL005W-A	Intron	1		ATGTGTCATAATCTCTTCTCTCCGCTTCCCTTTTCTTC
YDR318W_E2_PS1.0		YDR318W	Exon	2		AATTCATTAGAAGAAAGTCGTGAGAAGCTCAAAGCGAAGA
YDR535C_I1_PS1.0		YDR535C	Intron	1		CCGTTATGGATGTGTATACTATTTCATGATTGGCTTACCT
YCL012C_I1_PS1.0		YCL012C	Intron	1		CATTTGAAAATGCAAAGTGCAAACCGTATCAAATTACTAACA
YCL005W-A_I2_PS1.0		YCL005W-A	Intron	2		TGTGCAACATTTTTTTTACGATGTGTCTCCATATTACTAGTTTC
YCL005W-A_E3_PS1.0		YCL005W-A	Exon	3		GGAGAAGTACAGTGATTTTGACATTGGCCATGATGTTTTT
YBR111W-A_M2_PS1.0		YBR111W-A	mRNA Exon/Exon junctIntronon	2		CCGTAGAACCCAAAGCATTAGAAATGGTATCGGATTCAAC
YDR535C_E2_PS1.0		YDR535C	Exon	2		TGCTGATTCACACGCGAGACCACATTAGTAAATTTTCTAC
YMR194C-B_I1_PS1.0		YMR194C-B	Intron	1		AACTTCAAAAGATTCGATCGTTTTTTTCTTTTCACTAACGTT
YNL038W_E2_PS1.0		YNL038W	Exon	2		AAATTTGCCCAGTATCGATGACCAACGTCTAATATACAACATAT
YNL138W-A_I1_PS1.0		YNL138W-A	Intron	1		TTGCGCTTTAGTTTGAATTGAAATCATCTTTACCATGGTA
YML017W_E2_PS1.0		YML017W	Exon	2		AAGAATTTCTAGGGAACGACACTTTAGGCGAGTCAGTATG
YLR445W_I1_PS1.0		YLR445W	Intron	1		GCATCCTGTGCCATCTCAATTTTACTACGTTCTTTTACTA
YMR194C-B_E2_PS1.0		YMR194C-B	Exon	2		CAGTACGATGATGCTAAATGCGCTAAAGTTATAGATCAGC
YLR316C_M2_PS1.0		YLR316C	mRNA Exon/Exon junctIntronon	2		CCAAGAGACTCGAAGAAAGTAATAGAGTATGTATATGATTTTTGCTTTTG
YNL138W-A_E2_PS1.0		YNL138W-A	Exon	2		CACGAGAACAGTGGCAGAGAAATGTGAGAAACGATACACT
YNL038W_I1_PS1.0		YNL038W	Intron	1		TATTCAAGCGAATTTAAGATTGTTTCTTACTTCAACGATCTGATTA
YLR445W_E2_PS1.0		YLR445W	Exon	2		CTGAAACGTGGATGAAGAAGAAAGAGCGCCATTTAG
YML017W_I1_PS1.0		YML017W	Intron	1		ATTAACCCCTTTTGATCCATAACGGTCCTCTTTTGTTTCC
YLR316C_I2_PS1.0		YLR316C	Intron	2		TGTATATGATTTTTGCTTTTGTATTCATGGAAGTAAACTAACTAGTAAAG
YDR318W_V1_PS1.0		YDR318W	5'SS	1		TTTACTCAGTGAAAGTATGTGATTTTGAGGCTGTAACAATTT
YCL005W-A_M2_PS1.0		YCL005W-A	mRNA Exon/Exon junctIntronon	2		GCTCCAAAGAACAACCAAGCTGTTTGGAGAAGTACA
YFL031W_E2_PS1.0		YFL031W	Exon	2		CGCAGTCAGGTTTGAATTCATTTGAATTGAATGATTTCTT
YBR111W-A_V2_PS1.0		YBR111W-A	5'SS	2		TTTATCCACCGTAGAACCCAAAGCATTAGGTATGTGAATATTT
YCL005W-A_V1_PS1.0		YCL005W-A	5'SS	1		AGAGTAATGAGTAGTTTGTATGTGTCATAATCTCTTCTCTCCGC
YDR318W_M1_PS1.0		YDR318W	mRNA Exon/Exon junctIntronon	1		CATTGAATCTTTACTCAGTGAAATCAATTCATTAGAAGAAAGTCGT
YDR535C_V1_PS1.0		YDR535C	5'SS	1		CACTTATTTCGTCCGTACGTCCGTTATGGATGTGTA
YCL012C_V1_PS1.0		YCL012C	5'SS	1		GCACACCGGAAAACCAAAGTTGGTATGTATATTTAAGCATT
YCL005W-A_V2_PS1.0		YCL005W-A	5'SS	2		CTCCAAAGAACAACCAAGCGTATGTGCAACATTTTT
YCL005W-A_M1_PS1.0		YCL005W-A	mRNA Exon/Exon junctIntronon	1		AAAGAACAAAGAGTAATGAGTAGTTTCTATACTGTTGTTGGTGTATTCAT
YCL012C_E2_PS1.0		YCL012C	Exon	2		CAAATTTCGTGCACTGCGTTCAAGAATACAATTACGTTTT
YDR535C_M1_PS1.0		YDR535C	mRNA Exon/Exon junctIntronon	1		GACAACGGCACTTATTTCGTCCACTGAAAGACATTATC
YMR194C-B_V1_PS1.0		YMR194C-B	5'SS	1		GGCCTGCGCCATCCAAGGTTTGTAATATTAAC
YNL038W_M1_PS1.0		YNL038W	mRNA Exon/Exon junctIntronon	1		CGCTTAAGCTATTATTTCCATCAAATTTGCCCAGTATCGA
YNL138W-A_V1_PS1.0		YNL138W-A	5'SS	1		AGTGAAATTAAGAAAAGAAATGGTATGTTACGTTCTATTGCGCTTT
YML017W_M1_PS1.0		YML017W	mRNA Exon/Exon junctIntronon	1		GCTGGAACGGGAAGAAATGGGAACAAATAATACATCTAAT
YLR445W_V1_PS1.0		YLR445W	5'SS	1		TGGAAAGGCTAGCAAAAGTAAGTATAGGTCGAAACTAGGC
YMR194C-B_M1_PS1.0		YMR194C-B	mRNA Exon/Exon junctIntronon	1		CCTGCGCCATCCAAGATTGCCTTCTATCACAT
YNL012W_E2_PS1.0		YNL012W	Exon	2		CAGTTTTTAAAATCCTTGACAGAGGCAAAGTTTAGTTCGA
YNL138W-A_M1_PS1.0		YNL138W-A	mRNA Exon/Exon junctIntronon	1		AACAGTGAAATTAAGAAAAGAAATGGCGGAAAAGCAGAGG
YNL038W_V1_PS1.0		YNL038W	5'SS	1		GCTTAAGCTATTATTTCCAGTATGTATTCAAGCGAATTTAAGATTG
YLR445W_M1_PS1.0		YLR445W	mRNA Exon/Exon junctIntronon	1		AATGGAAAGGCTAGCAAAACAACAACGTCTTTGGTGTG
YML017W_V1_PS1.0		YML017W	5'SS	1		GAACGGGAAGAAATGGGTATGTGCCTCGGTTTTT
YLR316C_V2_PS1.0		YLR316C	5'SS	2		CAAGAGACTCGAAGAAAGTAATAGAGTATGTATATGATTTTTGCTTTTGT
YER014C-A_E2_PS1.0		YER014C-A	Exon	2		TTTGCGTAAAGCTAACCATATATATACGTACTTATTTGCTTAGCTGT
YIL156W-B_E2_PS1.0		YIL156W-B	Exon	2		TACACATATCCATAGATTTGGTCTTGGTATCAACGTGCCT
YJL031C_I1_PS1.0		YJL031C	Intron	1		ATGTGCACTTCAAATGTTCGTTACATTATGAATTCTTTTTTT
YHR199C-A_E2_PS1.0		YHR199C-A	Exon	2		TCGAAAATATTAAAGAGGAGACGTTAAAGAAACTAAATCTGCTCCAGC
YGL183C_I1_PS1.0		YGL183C	Intron	1		ATAAAACCATCATGGTACACAGGACTGAACACTAACTTATAGACGG
YML034W_V1C_PS1.0		YML034W	5'SS	1	C	GAAGAACCAGAAATATTATGGAGGCAAGTGAGTACAATTTATTA
YFL031W_M1A_PS1.0		YFL031W	mRNA Exon/Exon junctIntronon	1	A	ACAATTGGCGTAATCCAGAAGCGCAGTCAGGTTT
YJL031C_E2_PS1.0		YJL031C	Exon	2		ATGGCATTAAAAGGAAACAGTGGACCAAGGAATTACTGAG
YIL156W-B_I1_PS1.0		YIL156W-B	Intron	1		AAGTACCCAAATGAGCTACTAACAACGCATCCGGTAATACTAAC
YGL183C_E2_PS1.0		YGL183C	Exon	2		AAGAGACAGACAGTATCACTCCAAGAGAAAAAGAACCGGA
YHR199C-A_I1_PS1.0		YHR199C-A	Intron	1		ACCTCACCGCAACACTCTACCCCCAACCTTCAC
YFL031W_I1_PS1.0		YFL031W	Intron	1		CCGGTTAAAGTACCTTCAAAAGCAGAATGCAGGGTTATTG
YPL109C_M1_PS1.0		YPL109C	mRNA Exon/Exon junctIntronon	1		ACTTGGACTTATTTGAAAGTTCGCTGCCTATATTACGTGA
YNL012W_I1_PS1.0		YNL012W	Intron	1		TTGCCACTTTAACAAATATGGGCCAAAACTAACCGAATATAC
YOL048C_I1_PS1.0		YOL048C	Intron	1		AAGTACATGATTTTTGTTTGCATTGATATGACTTGTTTTATGACTAAC
YKR095W-A_I1_PS1.0		YKR095W-A	Intron	1		CAGTTTTTCAATGGGAAGACCGCACTGCATAGTTTACTAA
YPL109C_I1_PS1.0		YPL109C	Intron	1		TTTTACGCATGGATTAACGGTTTTAAAGAATAACATCAATTTTT
YOL048C_E2_PS1.0		YOL048C	Exon	2		GCCACATATGCTAATTCTATGACCCTTGCAGAAAAGAGAAAAGGGGCCACAACGTTTAAAAAGACAATTCAA
YNL012W_M1_PS1.0		YNL012W	mRNA Exon/Exon junctIntronon	1		CTTATTAGGGAGGCCAAACATGAACTCTGTCCAGAAG
YKR095W-A_E2_PS1.0		YKR095W-A	Exon	2		AAACGGAGCGACAAGCGACCATAGCAACCAAAGT
YER014C-A_M1_PS1.0		YER014C-A	mRNA Exon/Exon junctIntronon	1		TGTTTTGTACCTGGGATAGCTGAAAAGAAGTAGTTTGCGTAA
YIL156W-B_M1_PS1.0		YIL156W-B	mRNA Exon/Exon junctIntronon	1		GCAAAACGCAAAGAGATGACATTAGTAGGGAAACTAGTACACAT
YJL031C_V1_PS1.0		YJL031C	5'SS	1		TATAAAGCAGTAGGTCAGCAATGGTATGTGCACTTCAAATGT
YHR199C-A_M1_PS1.0		YHR199C-A	mRNA Exon/Exon junctIntronon	1		TACATCGAATGCAGCTGGAACTGGAAACAACAGAAAAA
YGL183C_V1_PS1.0		YGL183C	5'SS	1		AGTATCATAAACATTCAACAATGGTATGTCTAATAAAACCATCATGG
YER014C-A_I1_PS1.0		YER014C-A	Intron	1		CACTTCCCTTAGCCATGCGTTTCCGATGCTTTATATAGTT
YFL031W_M1B_PS1.0		YFL031W	mRNA Exon/Exon junctIntronon	1	B	CGTAATCCAGCCCGCAGTCAGGTTTGAATTCAT
YJL031C_M1_PS1.0		YJL031C	mRNA Exon/Exon junctIntronon	1		AAGCAGTAGGTCAGCAATGCATGGCATTAAAAGGAAAC
YIL156W-B_V1_PS1.0		YIL156W-B	5'SS	1		ACAAGCAAAACGCAAAGAGATGACATTAGTAAGTACCCAAATGA
YGL183C_M1_PS1.0		YGL183C	mRNA Exon/Exon junctIntronon	1		TATCATAAACATTCAACAATGGGGCCAAAGAGACAGACAG
YHR199C-A_V1_PS1.0		YHR199C-A	5'SS	1		ATACTACATCGAATGCAGCTGGAACGTATGTCACCTCACC
YFL031W_V1A_PS1.0		YFL031W	5'SS	1	A	ACAATTGGCGTAATCCAGCCGTGATTACGATGAC
YOR153W_V1_PS1.0		YOR153W	5'SS	1		GGAACTCAATGGAAAACAACACCACACGTATGATCTTACTAAT
YNL012W_V1_PS1.0		YNL012W	5'SS	1		ACTTATTAGGGAGGCCAAAGTAAGTTAAACTCTTTGCCACTT
YOL048C_V1_PS1.0		YOL048C	5'SS	1		AGAGCATTTATCTACCCATTCTTAGTAAGTACATGATTTTTGTTTGCA
YKR095W-A_V1_PS1.0		YKR095W-A	5'SS	1		CGGGAAAAGTCACTGGATCACACATTGTAAGTAGAAGCAG
YPL109C_V1_PS1.0		YPL109C	5'SS	1		AACTTGGACTTATTTGAAAGGTTCGTATTTTACGCATGGATT
YOL048C_M1_PS1.0		YOL048C	mRNA Exon/Exon junctIntronon	1		AGCATTTATCTACCCATTCTTAATGAAAGCCGGAATTGAG
YPL109C_E2_PS1.0		YPL109C	Exon	2		CACATTATCAATGCTCAAGATATGGGTTGGTTTAGAAGTG
YKR095W-A_M1_PS1.0		YKR095W-A	mRNA Exon/Exon junctIntronon	1		AAAGTCACTGGATCACACATTCTTTCCAAACATTAGAGAA
YJR112W-A_I1_PS1.0		YJR112W-A	Intron	1		ATGTATATATGTTCGTGGTAAGCTCGTTGGTATGCACGTA
YIL073C_V1_PS1.0		YIL073C	5'SS	1		AAAACTTTGGTCGAGTTATGCGGTATATAACAAAATGCAAAACA
YGL251C_E2B_PS1.0		YGL251C	Exon	2	B	ATATTAAATGAATGTATGCAACAAGGTATCGCTTTCCATC
YFL031W_V1B_PS1.0		YFL031W	5'SS	1	B	ATCCAGCCGTGATTACGATGACCAGGAAACTACAG
YIL073C_E2_PS1.0		YIL073C	Exon	2		GCGCATTGTATCCCATTGCAGAAAAATATGATAGATCATT
YJR112W-A_E2_PS1.0		YJR112W-A	Exon	2		GTGTTCATGTGGGAGTCGTGGCTGTTTGTAAAGATG
YKL157W_I1_PS1.0		YKL157W	Intron	1		CCCTCATATTCTTATCTTCTGCAGCAGGAAAAAGGG
YJL205C_V1_PS1.0		YJL205C	5'SS	1		CGCTCCCTTTCTATTAGGAAAGTATGTTCATTCTTCATACGCTA
YER014C-A_V1_PS1.0		YER014C-A	5'SS	1		TGTTTTGTACCTGGGATAGCTGGTCAGTGGTAATTGAGAG
YJL205C_E2_PS1.0		YJL205C	Exon	2		TTTCTGATCCGTTATTGGCAATTATGGTAGGCTGTCTCAG
YKL157W_E2_PS1.0		YKL157W	Exon	2		TAAAACCCCAAATCGTGAAATTCTTCCTGATAATGTCGTT
YOR153W_I1_PS1.0		YOR153W	Intron	1		ATCTGTTGAACGTAATCTGAGCAATACAAACAAGGCCTCT
YOR153W_E2_PS1.0		YOR153W	Exon	2		GACGTTACTAGCTACTCCTCCGCGTCTTCTTCTACTGAAA
YJR112W-A_V1_PS1.0		YJR112W-A	5'SS	1		CAATGGTACAGCTGAGAAGAACGTATGTATATATGTTCGTGGTA
YJL205C_I1_PS1.0		YJL205C	Intron	1		TTACTAACGCATAGTTAACCATTTGCTGTTTCGAAGAGGC
YIL073C_M1_PS1.0		YIL073C	mRNA Exon/Exon junctIntronon	1		AAACTTTGGTCGAGTTATGCGAAACTGCAACTTGGATAAC
YJR112W-A_M1_PS1.0		YJR112W-A	mRNA Exon/Exon junctIntronon	1		GGTACAGCTGAGAAGAACCATCACTACCAACAAAGTGTTT
YKL157W_V1_PS1.0		YKL157W	5'SS	1		CCAAAAAACGTCACAATTACTAAAGTATGTTTACACAAAAGCTT
YGL251C_I1B_PS1.0		YGL251C	Intron	1	B	GTAGGTTTGTCTTATAACAGTTTACTGGATGATTGTGATGATG
YIL073C_I1_PS1.0		YIL073C	Intron	1		ACAAAATGCAAAACATACCCTTATTAACTTTTATCTGGACGAGC
YJL205C_M1_PS1.0		YJL205C	mRNA Exon/Exon junctIntronon	1		GCTCCCTTTCTATTAGGAAAATTTTCTGATCCGTTATTGG
YKL157W_M1_PS1.0		YKL157W	mRNA Exon/Exon junctIntronon	1		AAAACGTCACAATTACTAAATAAAACCCCAAATCGTGAAA
YOR153W_M1B_PS1.0		YOR153W	mRNA Exon/Exon junctIntronon	1	B	CAATGGAAAACAACACCACACGAACTTTCGAAAAAGAAAT
YOR153W_M1A_PS1.0		YOR153W	mRNA Exon/Exon junctIntronon	1	A	TCAATGGAAAACAACACCACACAATGAAATCCAAAAGAAA
YLR093C_M1B_PS1.0		YLR093C	mRNA Exon/Exon junctIntronon	1	B	AAATGAAACGCTTTAATGTTATGTGGAAGTTATAAAAAATGGTG
YBL026W_M1B_PS1.0		YBL026W	mRNA Exon/Exon junctIntronon	1	B	CGCTGATAACACCCTAGCAATTAAAAAACGACATTGAAAT
YOR153W_I1B_PS1.0		YOR153W	Intron	1	B	GAAATCCAAAAGAAAAAAGTCACGCAAAGTTGCAAACATATA
YGR027C_M1B_PS1.0		YGR027C	mRNA Exon/Exon junctIntronon	1	B	AAGCCCTGTTAGTTTTAGTGTATAACATTTAATAAATCATGCCTCC
YJL205C_E2_PS2.0		YJL205C	Exon	2		TGCCAGACTAATAGTTACGAATGCAAATATGATCGC
YBL026W_I1D_PS1.0		YBL026W	Intron	1	D	ACGACATTGAAATAAAAGGTACACTACAATCAGTTGACCA
YNL147W_M1C_PS1.0		YNL147W	mRNA Exon/Exon junctIntronon	1	C	ACATGCATCAGCAACACTCCAGAACAAACCACAAC
YGR034W_I1B_PS1.0		YGR034W	Intron	1	B	TACGAATAACGATAGAAAACATGAGTGAATTTCCGTCCAC
YLR388W_I1B_PS1.0		YLR388W	Intron	1	B	CAGCAAGAGGCCATGTCCTTGAAGATGGTATAGATA
YBL026W_I1C_PS1.0		YBL026W	Intron	1	C	TTGTTTACCCCTGTTTATTGTGTTTCCACTCAGTTAAAAA
YNL147W_M1B_PS1.0		YNL147W	mRNA Exon/Exon junctIntronon	1	B	ACATGCATCAGCAACACTCCAAATCAGAGAACAAAC
YGR027C_V1B_PS1.0		YGR027C	5'SS	1	B	TCAAGCCCTGTTAGTTTTAGTGTATGTATCTATAAATTTGAAACCAAT
YDL137W_I1_PS1.0		YDL137W	Intron	1		TACGGCTCTGATGTTTTTCGAACGAAGATAAGGAGTTG
YEL003W_E2_PS1.0		YEL003W	Exon	2		ACACTATAGTCATAAAAACACTGAAAGACGCTGAGCCGAC
YFR023W_E2_PS1.0		YFR023W	Exon	2		AAAAACTGCGAGAAATGTGATCAAAATGTACAATAATACCAGTT
YDL115C_E2_PS1.0		YDL115C	Exon	2		CTCTGAAAGCTATCAATCCGAGCAAGAGTCTTCTACGC
YBR237W_I1_PS1.0		YBR237W	Intron	1		CTCAGAAAGAGCATCAAACTTCACGCAATGACATTGTTAC
YDL137W_E2_PS1.0		YDL137W	Exon	2		GTCTATACGCTTCTAAGTTATTCAGCAATCTTTTTGGCAACA
YDR099W_I1_PS1.0		YDR099W	Intron	1		GAGGAAAAAGTCGGTCGAAAGGGGCAAATGTTATTATAAG
YDL115C_V1_PS1.0		YDL115C	5'SS	1		GGATTCTGTGCAGGCATTATGTATGTGTTGTTATTCTACC
YEL003W_I1_PS1.0		YEL003W	Intron	1		AAATTTCGATCTCTGGGTTTTAATAAATGCATGTAGCCAATT
YBR237W_E2_PS1.0		YBR237W	Exon	2		AAGTTTACGGAAAGACAGGAACGTGTAAAAGAAGAGCTTC
YDL115C_I1_PS1.0		YDL115C	Intron	1		AAAAATGCGTTTGACTAACTAAGTTCATCTGGGACAATTCAG
YDR099W_E2_PS1.0		YDR099W	Exon	2		AAAAATGTCCCAAACTCGTGAAGATTCTGTTTACCTAGCTAA
YDL137W_M1B_PS1.0		YDL137W	mRNA Exon/Exon junctIntronon	1	B	AAAGATAAGGCAGACACTTTATTTCATAGAGAAAAGATGGGT
YEL003W_M1_PS1.0		YEL003W	mRNA Exon/Exon junctIntronon	1		ATGGAACAAAGGAACAACGTCTTTCAAGCAAAATATAATG
YFR023W_M1_PS1.0		YFR023W	mRNA Exon/Exon junctIntronon	1		CAAACAAAAAACCTTCTATACTCAATATGGTAAAATTCTATCATGCAA
YDL115C_M1A_PS1.0		YDL115C	mRNA Exon/Exon junctIntronon	1	A	TTCTGTGCAGGCATTATTAATTGATGAGGGGAAAAG
YBR237W_V1_PS1.0		YBR237W	5'SS	1		GTTGCCTTGGGTTTATTTGAGGTATGGAAACTATTGATTC
YDL137W_M1A_PS1.0		YDL137W	mRNA Exon/Exon junctIntronon	1	A	GCTAAAGATAAGGCAGACACTTTAGATAAAAAAAAAAGGAATTAAG
YDR099W_M1B_PS1.0		YDR099W	mRNA Exon/Exon junctIntronon	1	B	TTCATATTTGAATCGAACCGTTAATACTCTGACAATTTCAAA
YFR023W_I1_PS1.0		YFR023W	Intron	1		CACGAAGGTTAATGGTAAAGAAATTAGGATTATGCCATCA
YEL003W_V1_PS1.0		YEL003W	5'SS	1		TATGGAACAAAGGAACAACGGTATGCAAAATTTCGATCTC
YBR237W_M1_PS1.0		YBR237W	mRNA Exon/Exon junctIntronon	1		GTTGCCTTGGGTTTATTTGAGACTACTGAAAAGTTTACGG
YDL115C_M1B_PS1.0		YDL115C	mRNA Exon/Exon junctIntronon	1	B	AGGATTCTGTGCAGGCATTATAGTGAAGAAGCAGAAGTTC
YDR099W_M1A_PS1.0		YDR099W	mRNA Exon/Exon junctIntronon	1	A	TTCATATTTGAATCGAACCAAGGTTAATACTCTGACAATT
YLR388W_V1B_PS1.0		YLR388W	5'SS	1	B	AATGCGGTCCTGAACCAGAACGAGACTGTTACGT
YBL026W_V1B_PS1.0		YBL026W	5'SS	1	B	GCTGATAACACCCTAGCAAGTATGCTTTTCTTCTCCTTTT
YGR034W_M1B_PS1.0		YGR034W	mRNA Exon/Exon junctIntronon	1	B	TCAAATATGGCTAAGCAATCTCTAACGTTTCCTCTGACAGAA
YLR388W_M1B_PS1.0		YLR388W	mRNA Exon/Exon junctIntronon	1	B	ATAGTGAATGCGGTCCTGAACCAAAGCATCGTTTATTC
YBL026W_M1D_PS1.0		YBL026W	mRNA Exon/Exon junctIntronon	1	D	CTCACGCTGATAACACCCTAGCAAACAACATATCATGC
YOR312C_V1B_PS1.0		YOR312C	5'SS	1	B	ACAAAGGAATCAAGCAAAGAAAAAGTATGTAATAGAATGTATTGTATG
YGR034W_M1D_PS1.0		YGR034W	mRNA Exon/Exon junctIntronon	1	D	AAATTATTGTAAAACAATGTAATCCAATATTGAAAAACGTGAGT
YMR194C-B_M1B_PS1.0		YMR194C-B	mRNA Exon/Exon junctIntronon	1	B	GCCTGCGCCATCCAAGTACGATGATGCTAAAT
YBL026W_M1C_PS1.0		YBL026W	mRNA Exon/Exon junctIntronon	1	C	AAGAAGTGGTCGTAGAGACAACATATCATGCACAGATGAA
YOR312C_M1B_PS1.0		YOR312C	mRNA Exon/Exon junctIntronon	1	B	GAATCAAGCAAAGAAAAATGGCTCATTTCAAAGAATAC
YGR034W_M1C_PS1.0		YGR034W	mRNA Exon/Exon junctIntronon	1	C	AATATGGCTAAGCAATCTCTAAATCCAATATTGAAAAACGTG
YJR005C-A_I1_PS1.0		YJR005C-A	Intron	1		TCATTAGAAACCACCAAACATAGTGAAGAAGCGAACAT
YFR045W_V1_PS1.0		YFR045W	5'SS	1		GCACCCGACATGGCTAACCAGGTAAGTAGTAAACTGTT
YJL037W_V1_PS1.0		YJL037W	5'SS	1		AACTCATTAAGGGTCTTGGCTGCTTACTCGCAGAGTTCTG
YDR099W_M1C_PS1.0		YDR099W	mRNA Exon/Exon junctIntronon	1	C	TCATATTTGAATCGAACCATTGATTAAGGGGGAAAA
YFR045W_E2_PS1.0		YFR045W	Exon	2		ACCGCTTTCGAAATCATTTTACCTCAGATTAAGTCGTACTTT
YJR005C-A_E2_PS1.0		YJR005C-A	Exon	2		CAAGCTTACGAAAAGGACCAACTAGAGAAACAACAACTAG
YKL133C_E2_PS1.0		YKL133C	Exon	2		ATCGTAAGTTTCATCGCTTTTAACATATGGTGGGTTTATT
YJL037W_M1_PS1.0		YJL037W	mRNA Exon/Exon junctIntronon	1		TCATTAAGGGTCTTGGCTAATTAAACTTTCAAACATACCC
YKL150W_E2_PS1.0		YKL150W	Exon	2		TTTCCAGATTATCCAGATCTCACTCAAAAGCATTACCGAT
YDL137W_V1_PS1.0		YDL137W	5'SS	1		GCTAAAGATAAGGCAGACACTTTGTATGTAACGAGTTTCATT
YDR099W_V1_PS1.0		YDR099W	5'SS	1		CATATTTGAATCGAACCGTATGTTTTACCTCTCAATAACTTG
YFR023W_V1_PS1.0		YFR023W	5'SS	1		CAAACAAAAAACCTTCTATACTCAGTATGGTTCCCCTGAATA
YJR005C-A_V1_PS1.0		YJR005C-A	5'SS	1		GCTAACCGCATAGTTGTCATTAGAAACCACCAAACATAGT
YKL150W_I1_PS1.0		YKL150W	Intron	1		AGTTTGCTCGCAATGCCCGCTTGTGTTAAGTACT
YJL037W_E2_PS1.0		YJL037W	Exon	2		AATTAAACTTTCAAACATACCCACCCTTTCGTTGGAATAA
YFR045W_M1_PS1.0		YFR045W	mRNA Exon/Exon junctIntronon	1		CCCGACATGGCTAACCAGAACTCTGACCTTTACAAG
YJR005C-A_M1_PS1.0		YJR005C-A	mRNA Exon/Exon junctIntronon	1		GCTAACCGCATAGTTCAGGAAGAGCAAGAAAACGTAGGCA
YKL133C_M1_PS1.0		YKL133C	mRNA Exon/Exon junctIntronon	1		ATGAAGAAATTTATGCTCATTTATTTTATTCTACATTAAAGGAACAAA
YJL205C_I1B_PS1.0		YJL205C	Intron	1	B	ACCCAATCTTTCAGATCCACAGTATTTTTATATGTGTGATTTCC
YKL150W_M1_PS1.0		YKL150W	mRNA Exon/Exon junctIntronon	1		TGGTGTCTTGTCGAGAGAGCCAAACTAACAATAGTATAAC
YFR045W_I1_PS1.0		YFR045W	Intron	1		TGTTTCGTTCCAAGACGCTAATGCTATTTTATTAACGCTC
YJL037W_I1_PS1.0		YJL037W	Intron	1		TTGCCACTCCTGTACATTGTTTAATCTCAGATCGTTGTAT
YKL133C_I1_PS1.0		YKL133C	Intron	1		CGTAGAACGGCTCACTAACCTCAACTTATTTACCAATCAC
YMR242C_I1A_PS1.0		YMR242C	Intron	1	A	TATTACCTGACCTTGCGAATGTGATAATAACTCCTCCATA
YBR111W-A_M1B_PS1.0		YBR111W-A	mRNA Exon/Exon junctIntronon	1	B	GTAGAATCAGGAAACTATGAACTATCACCGTCACATTTATTAGAA
YGR034W_V1B_PS1.0		YGR034W	5'SS	1	B	CAAATATGGCTAAGCAATCTCTAGTATGTTTGGAGGATACGAA
YMR242C_I1_PS2.0		YMR242C	Intron	1		AAGGTATCGCCAAATTTCATTTTAAACATTGAGGTTGAAG
YBR090C_V1B_PS1.0		YBR090C	5'SS	1	B	AGACAGCTCCTAACACCAAGCAGAAAAACGACTTTT
YGR148C_M1C_PS1.0		YGR148C	mRNA Exon/Exon junctIntronon	1	C	CGAGCAACAATTTGAATTGAAACAACAATGAAGGTT
YMR242C_M1B_PS1.0		YMR242C	mRNA Exon/Exon junctIntronon	1	B	CCACAAAAATGGAAGATGGCTCACTTTAAAGAATACCAAG
YBR090C_M1B_PS1.0		YBR090C	mRNA Exon/Exon junctIntronon	1	B	GGGAGACAGCTCCTAACACCAAAACATTAACATATATAAA
YGR148C_M1B_PS1.0		YGR148C	mRNA Exon/Exon junctIntronon	1	B	GCAACAATTTGAATTGAAACAAGAACAATGAAGGTTGA
YML036W_E2_PS1.0		YML036W	Exon	2		ATTAAGTGATGATTTCAAGCCCCAAGACGTAAATGGTC
YLR049C_E2_PS1.0		YLR049C	Exon	2		AACTCTATCCCGGTCTATTTTCATCAATTTGACGAA
YNL194C_E2_PS1.0		YNL194C	Exon	2		CACGGCTTCGGCTACCATATTGACAAATCTTATGAC
YKL133C_V1_PS1.0		YKL133C	5'SS	1		ATGAAGAAATTTATGCTCATTTAGTATGTGGAAATACCTTCATAGATC
YKR005C_I1_PS1.0		YKR005C	Intron	1		ACAACAAATTTACCGAGGTACTAATATTCTCTAGATTTTATTACTGACAA
YKL150W_V1_PS1.0		YKL150W	5'SS	1		TGATTGGTGTCTTGTCGAGAGAGGTACGTATATAAGAATGCA
YML053C_E2_PS1.0		YML053C	Exon	2		TAAGAAAAAAAATAACTGCAGGAAATGAAAATGAAAATGAAATG
YLR173W_V1_PS1.0		YLR173W	5'SS	1		TGAACAATGATACAGGTAAGTATTTGCAGGTGTCTATACA
YLR049C_I1_PS1.0		YLR049C	Intron	1		TACTGATCCATCCATACAAAACCTCATTAAATCGGAAACA
YKR005C_E2_PS1.0		YKR005C	Exon	2		ATTTAAGTGAATGCGTGTCCCGTTATTTTGATGAACAATA
YLR173W_E2_PS1.0		YLR173W	Exon	2		TCAGTCTTGTGGGGACATTTTTAGGATTCTTTGATCTA
YJL205C_V1B_PS1.0		YJL205C	5'SS	1	B	TACGCTCCCTTTCTATTAGGAAAGTATGTTCATTCTTCATACGC
YML036W_M1_PS1.0		YML036W	mRNA Exon/Exon junctIntronon	1		ATGACGAAGCGCTCATAAGAAAAATCTATAAATTAAGTGATGATTTCA
YLR049C_M1_PS1.0		YLR049C	mRNA Exon/Exon junctIntronon	1		ATGGTTAATAATATCATGCACGACAATAAGGAAATGTTGTAACA
YNL194C_M1_PS1.0		YNL194C	mRNA Exon/Exon junctIntronon	1		ATAATCAATGTCCTACAAAAACAATGAATTAGACACAAACCAAG
YLR173W_I1_PS1.0		YLR173W	Intron	1		GTCCTCAAAATAGTCTTACACCAATGAGCCAAATAGTGAA
YKR005C_V1_PS1.0		YKR005C	5'SS	1		CTTCCTCTCCAGTTGCGTATGTACAACAAATTTACC
YML036W_I1_PS1.0		YML036W	Intron	1		GTAAAAACTTCAACAGCCTCACCAGAAACACATTGTACTA
YML053C_M1_PS1.0		YML053C	mRNA Exon/Exon junctIntronon	1		CGAAGAGAACAAAACGAGATTCTATTAATAAGAAAAAAAATAACTG
YNL194C_I1_PS1.0		YNL194C	Intron	1		AAGCTAGGATTACAAATAATAACAAACCTAATTGCAGCGA
YLR049C_V1_PS1.0		YLR049C	5'SS	1		GGTTAATAATATCATGCACGAGTACGTACCACCCAGTCAG
YKR005C_M1_PS1.0		YKR005C	mRNA Exon/Exon junctIntronon	1		CTTCCTCTCCAGTTGCAAACGAAATTTAAGTGAATGCG
YLR173W_M1_PS1.0		YLR173W	mRNA Exon/Exon junctIntronon	1		TGACCTGAACAATGATACAGAAGCATCGTTTATTCCCA
YML053C_I1_PS1.0		YML053C	Intron	1		ATGATTCATGGTTATTTCGGTAACACTAATCGCGACATAA
YMR242C_V1B_PS1.0		YMR242C	5'SS	1	B	TATGCCACAAAAATGGAAGAGTAATGCCATCTACATC
YGL033W_V2_PS1.0		YGL033W	5'SS	2		TGAATGAATTTTTGGTATGTATTTTGAACATTTTTCGAGA
YJL191W_I1B_PS1.0		YJL191W	Intron	1	B	TGACTCATTCGTTTATTTTTTAATAATCGAAAAAGCAGAAGTTC
YMR242C_M1C_PS1.0		YMR242C	mRNA Exon/Exon junctIntronon	1	C	CAAGTCTTTTAAGGAAAAACATGGCTCACTTTAAAGAATACC
YGL033W_M2_PS1.0		YGL033W	mRNA Exon/Exon junctIntronon	2		TGAATGAATTTTTGGAAGAAATTGGATTTGAGGACATTTG
YJL191W_V1B_PS1.0		YJL191W	5'SS	1	B	AAAGGATTGTAACTAAATGGTTGTTAGATAGTGACTCATTCGTT
YMR242C_V1C_PS1.0		YMR242C	5'SS	1	C	TCTTTTAAGGAAAAACAGTGCGGAAAAAGTGAGTAAATAC
YGL033W_I2_PS1.0		YGL033W	Intron	2		ATTTTGAACATTTTTCGAGACCTTTTCTTTTGAATATACTAACGAA
YMR147W_I1_PS1.0		YMR147W	Intron	1		GCGGGTTAATTATTTTTTAAGGATAAAGGCTACCACAATC
YPL230W_M1B_PS1.0		YPL230W	mRNA Exon/Exon junctIntronon	1	B	TTGCAACAGCTTCATTAACCATAAAAAAACACGAAATG
YML053C_V1_PS1.0		YML053C	5'SS	1		GAACAAAACGAGATTCTGTAAGTACAAAGTTTTCGGTCGG
YPL230W_E2_PS1.0		YPL230W	Exon	2		AAAAACACGAAATGGAAAATACCACGAATCGTAATACTGC
YMR147W_E2_PS1.0		YMR147W	Exon	2		GCATTATTATTAGGATTTCCCTATCAAAGAGTCATTTCCG
YPR153W_V1_PS1.0		YPR153W	5'SS	1		AACTTCCTGCCGTATTATGAGGTATGTTATTCATTACCAA
YPL230W_V1_PS1.0		YPL230W	5'SS	1		TGCAACAGCTTCATTAACCATGTATGTAAAGAAAAAATCTGGAG
YML036W_V1_PS1.0		YML036W	5'SS	1		TGACGAAGCGCTCATAAGAAAAGTATGTTTTAATAATAAATTCG
YPR153W_E2_PS1.0		YPR153W	Exon	2		CGTAACAAATAACGATATACCTGTTGGATATGTAACGCCA
YNL194C_V1_PS1.0		YNL194C	5'SS	1		AATAATCAATGTCCTACAAAAAGTTTGTGTACTTTATTAACCTTTTCT
YMR147W_V1_PS1.0		YMR147W	5'SS	1		AATGTGGGTGACTATGTGAGGTATGTCTGTCGTAGCTT
YPR153W_I1_PS1.0		YPR153W	Intron	1		ATCGCTCCCTGTGGCTTAAGAAAATAATAGGCACAA
YPL230W_M1A_PS1.0		YPL230W	mRNA Exon/Exon junctIntronon	1	A	GCAACAGCTTCATTAACCATATAAGAAAAAAACACGAAAT
YMR147W_M1_PS1.0		YMR147W	mRNA Exon/Exon junctIntronon	1		CAATGTGGGTGACTATGTGAGCAATACTTTTGGACAAC
YPL230W_I1_PS1.0		YPL230W	Intron	1		TATGTAAAGAAAAAATCTGGAGCGACTTACTGGCTTAGCT
YPR153W_M1_PS1.0		YPR153W	mRNA Exon/Exon junctIntronon	1		AACTTCCTGCCGTATTATGAGATCATTCGTAACAAATAAC
YNL246W_M1C_PS1.0		YNL246W	mRNA Exon/Exon junctIntronon	1	C	GAAAACGAGAACGAGCACAAGTGCGGTAGATGGTCA
YOL127W_M1B_PS1.0		YOL127W	mRNA Exon/Exon junctIntronon	1	B	TAAAATGGCTCCATCTGGCTACTGCCGCTAAGAAAG
YPL031C_M1C_PS1.0		YPL031C	mRNA Exon/Exon junctIntronon	1	C	ACCAATGTCTTCTTCTTCACATTAGAAAAGCTTGGCAATGGTAC
YNL147W_M1D_PS1.0		YNL147W	mRNA Exon/Exon junctIntronon	1	D	ATGCATCAGCAACACTCCGAAAAAATTCGAAGGCCCTA
YNL138W-A_M1C_PS1.0		YNL138W-A	mRNA Exon/Exon junctIntronon	1	C	CAGTGAAATTAAGAAAAGAAATGCAGAGGCAGTTGAAGTTGCAGAAGA
YNL246W_M1B_PS1.0		YNL246W	mRNA Exon/Exon junctIntronon	1	B	GAAAACGAGAACGAGCAATGGTCAGTGCAAAAGCAT
YNL265C_M1C_PS1.0		YNL265C	mRNA Exon/Exon junctIntronon	1	C	CTCCGTCAATGATTCCGTTCACTGGTAAAACTATCATCCAAATTATTG
YPL031C_M1B_PS1.0		YPL031C	mRNA Exon/Exon junctIntronon	1	B	CCAATGTCTTCTTCTTCACACAGTTAGAAAAGCTTGGCAATG
YOR318C_M1B_PS1.0		YOR318C	mRNA Exon/Exon junctIntronon	1	B	AGAAATACTCATTTCATCAGCATGTTAAATTTGTTGAGAAAATTTACATA
YNL138W-A_M1B_PS1.0		YNL138W-A	mRNA Exon/Exon junctIntronon	1	B	AACAGTGAAATTAAGAAAAGAAATGAGGCAGTTGAAGTTGCAGAAGATAT
YNR053C_M1B_PS1.0		YNR053C	mRNA Exon/Exon junctIntronon	1	B	TACCTACCTGGGTTGCACTTGGGTCAAACATTTGTC
YNL265C_M1B_PS1.0		YNL265C	mRNA Exon/Exon junctIntronon	1	B	CCGTCAATGATTCCGTTCACTCTTAAAACATGCCTGAAAATGTG
YNL246W_M1E_PS1.0		YNL246W	mRNA Exon/Exon junctIntronon	1	E	GAAAACGAGAACGAGCATGCGGTAGATGGTCAGTGC
YOR318C_M1C_PS1.0		YOR318C	mRNA Exon/Exon junctIntronon	1	C	AGAAATACTCATTTCATCAGCATGTTACTCTTACTACGTCATTTCTTTGT
YPL129W_M1C_PS1.0		YPL129W	mRNA Exon/Exon junctIntronon	1	C	TATTAGATAACTAATCATGGTAGCTTAAAAAGAACCATCCGTATAAAAAC
YNR053C_M1C_PS1.0		YNR053C	mRNA Exon/Exon junctIntronon	1	C	TACCTACCTGGGTTGCATAGGCAGCTTGGGTCAAAC
YNL302C_M1B_PS1.0		YNL302C	mRNA Exon/Exon junctIntronon	1	B	GCAGGTGTTTCCGTTAGCTCAAGATTTCATCAATGC
YNL246W_M1D_PS1.0		YNL246W	mRNA Exon/Exon junctIntronon	1	D	CAAGAAAACGAGAACGAGCACATTCTTAGGATTGGCTAAATG
YOL047C_M1C_PS1.0		YOL047C	mRNA Exon/Exon junctIntronon	1	C	TCTGGTATCCGTATAAAGGAATTAGCGAATCCGTGG
YPL129W_M1B_PS1.0		YPL129W	mRNA Exon/Exon junctIntronon	1	B	TATTAGATAACTAATCATGGTAGCTAACCATCCGTATAAAAACCCAACAA
YPL081W_M1B_PS1.0		YPL081W	mRNA Exon/Exon junctIntronon	1	B	AATACAAAAGTATACAACATGCCAAAACATATTCCAAGACTTACTCTACC
YNL138W-A_M1D_PS1.0		YNL138W-A	mRNA Exon/Exon junctIntronon	1	D	GTGAAATTAAGAAAAGAAATGTCCGTGCGGCTTATACGTAATGC
YOR182C_M1B_PS1.0		YOR182C	mRNA Exon/Exon junctIntronon	1	B	AGATAAACAAATTATACAAAATGTTCACGGTTCTCTAGCTCGTGCTGG
YOL047C_M1B_PS1.0		YOL047C	mRNA Exon/Exon junctIntronon	1	B	TCTGGTATCCGTATAAACGAATCCGTGGGAAACTCG
YPR063C_M1B_PS1.0		YPR063C	mRNA Exon/Exon junctIntronon	1	B	CCCGACCTTTGTGTTTCAAAATTGCGCCACCAAAAG
YPL143W_M1B_PS1.0		YPL143W	mRNA Exon/Exon junctIntronon	1	B	GGCTGAATCCCATAGATGTAAGCACTTATCCTACCA
YPR043W_M1B_PS1.0		YPR043W	mRNA Exon/Exon junctIntronon	1	B	GGAAGACAACTGAGACAAAAATAACTAAGAAGGTTGGTATCACTGG
YOR293W_M1B_PS1.0		YOR293W	mRNA Exon/Exon junctIntronon	1	B	CACCAATACTTATTCCAAGGTGTTGTTGTCGCCAAGAAGG
YPL075W_M1B_PS1.0		YPL075W	mRNA Exon/Exon junctIntronon	1	B	TTTGATATATATTGAAAATGGTATGCAAACAAGTGTTGATAGTACCAGCA
YPL198W_M1B_PS1.0		YPL198W	mRNA Exon/Exon junctIntronon	1	B	GAGAGCTGCCCGTAAAGCCGAAAAAAGAGCTATTATTTTG
YPR132W_M1B_PS1.0		YPR132W	mRNA Exon/Exon junctIntronon	1	B	GCGTGTCCACAGAAGAAACAATTAATCGTTTAAAACAGCCGTTG
YPL175W_M1C_PS1.0		YPL175W	mRNA Exon/Exon junctIntronon	1	C	ATAAAACAATGGGCTTCAATATAGCTTGAGAGTTATAACAATGAAAATAG
YPR028W_M1B_PS1.0		YPR028W	mRNA Exon/Exon junctIntronon	1	B	CTCTCAAATGAAACAATTCGATACCTACTCTGGTAATAGAATTTTACAGC
YOR234C_M1B_PS1.0		YOR234C	mRNA Exon/Exon junctIntronon	1	B	GGCTGAATCCCATAGACGTAAGCACTTATCCTACCA
YPL079W_M1B_PS1.0		YPL079W	mRNA Exon/Exon junctIntronon	1	B	GACACTAAACAAAAATGGGTAAATCATCTCGTACACGTTACATGTTCCAA
YPL218W_M1B_PS1.0		YPL218W	mRNA Exon/Exon junctIntronon	1	B	GGGATATTTTTGGTTGGTAGATGTGTTGGCTTCCCTTG
YOR063W_E_PS1.0		YOR063W	Exon			GGGCTGAACATTTGTCTGACGAAGTCAAGAGAAGATTCTA
YMR121C_E_PS1.0		YMR121C	Exon			CTACTTACGGTAAGCCAACTAACCAAGGTGTCAATGAATT
YGL135W_E_PS1.0		YGL135W	Exon			GATGCTTTCGATGTTGACAGAGCTAAGTCTTGCGGTGTTG
YPL079W_M1C_PS1.0		YPL079W	mRNA Exon/Exon junctIntronon	1	C	GACACTAAACAAAAATGGGTAAATCCACAATCATGCTCTTGGATGATTGA
YPL075W_M1D_PS1.0		YPL075W	mRNA Exon/Exon junctIntronon	1	D	TTTGATATATATTGAAAATGGTATGTGTTGATAGTACCAGCACGAGCTCA
YPR102C_E_PS1.0		YPR102C	Exon			GTCAAACTCCAGTTCAATCCAAGGCCAGATACACTGTCAG
YLR325C_E_PS1.0		YLR325C	Exon			GACCAGAAGAGCTGACGTTAAGACCGCCACTGTTAAGATT
YLR075W_E_PS1.0		YLR075W	Exon			TAAGAAGAAGGCTACCGTCGATGAATTCCCATTGTGTGTC
YDL184C_E_PS1.0		YDL184C	Exon			ATGAGAGCCAAGTGGAGAAAGAAGAGAACTAGAAGACTTA
YPL075W_M1C_PS1.0		YPL075W	mRNA Exon/Exon junctIntronon	1	C	TTTGATATATATTGAAAATGGTATGCACGAGCTCAAACTTTTATTCCATT
YDR418W_E_PS1.0		YDR418W	Exon			CATCGGTATTTTCGGTATGGATTTCTATGTCGTCATGAAC
YDR382W_E_PS1.0		YDR382W	Exon			TTGGAAGGTAAGGGCTCTTTGGAAGAAATCATCGCTGAAG
YLR167W_E_PS1.0		YLR167W	Exon			GTCTACACCACCCCAAAGAAGATCAAGCACAAGCACAAGA
YNL004W_I1_PS1.0		YNL004W	Intron	1		CCTGCCATGCTATAATGTACAGTTTATTCCAACTTTGAAA
YLL045C_E_PS1.0		YLL045C	Exon			CTAAGAACCCATTGACTCACTCTACTCCAAAGAACTTCGG
YLR340W_E_PS1.0		YLR340W	Exon			GGTGTCCCAACCAAGATTGCCAGAGGTACCATTGAAATTG
YNL067W_E_PS1.0		YNL067W	Exon			CACCAAGGGTTACAAGTACAAGATGAGATACGTCTACGCG
YNL004W_E2_PS1.0		YNL004W	Exon	2		ACCATTTGTCCCGGAGGTCAGGTAATTATAACGGTAGGCG
YPL131W_E_PS1.0		YPL131W	Exon			ACCCAACACAAGGCCAAGTACAACACTCCAAAGTACAGAT
YDL081C_E_PS1.0		YDL081C	Exon			ATGTCTACTGAATCCGCTTTGTCTTACGCCGCCTTGATTT
YDR012W_E_PS1.0		YDR012W	Exon			ATGTCCCGTCCACAAGTTACTGTTCACTCTTTGACTGGTG
YLR264W_E_PS1.0		YLR264W	Exon			TAAGACCCCAGTCACCTTAGCTAAAGTCATCAAAGTTTTA
YNL004W_V1_PS1.0		YNL004W	5'SS	1		AAGAACGAGGTTCAGAAAACGTATGTTTCATTGATAAGGG
YOL040C_E_PS1.0		YOL040C	Exon			CTCAAGCTGTTAATGCCAAGAAGAGAGTTTTTAAGACCCA
YHL015W_E_PS1.0		YHL015W	Exon			CTAAGACTTGGGAAACCTACGAAATGAGAATCCACAAGAG
YML063W_E_PS1.0		YML063W	Exon			CCCATCCACTTTTGAAAACAGAAATGTTGGTAAGACTTTA
YGL123W_E_PS1.0		YGL123W	Exon			ATTATTGCCAAGTTGTCCGTTATCCCAATCAGAAGAGGTT
YNL004W_M1_PS1.0		YNL004W	mRNA Exon/Exon junctIntronon	1		TCAAGAACGAGGTTCAGAAAACAATAATCGAAGTAGATCG
YOR369C_E_PS1.0		YOR369C	Exon			AAGTACTTAGCTGCTTACCTATTATTGAACGCTGCTGGTA
YJL190C_E_PS1.0		YJL190C	Exon			AAGACCGGTAAGCGTCAAGTTTTAATCAGACCATCCTCCA
YOL039W_E_PS1.0		YOL039W	Exon			AAAGGTTTCCTCCGTTTTGTCCGCTTTGGAAGGTAAGTCT
YHR076W_I1_PS1.0		YHR076W	Intron	1		TTGCGGGACAAATGCTAATCGACTCAGAGACTAACTTTTC
YLR096W_E2_PS1.0		YLR096W	Exon	2		ACAAACAACCTCCTCTAAACCATTGCCTATTGTTCG
YLR329W_I1_PS1.0		YLR329W	Intron	1		TAGCAAAATTAAAACCCATCCGTGAATGAAGCGTTACTAA
YBR215W_E2_PS1.0		YBR215W	Exon	2		TAAAAGTGGTAGTAAACAGACAAAATCGAGTGGCAAAATG
YHR076W_E2_PS1.0		YHR076W	Exon	2		TTTTTACTCAAGTGCCAAGAGTGGGTATCAATCGAACA
YJL130C_I1B_PS1.0		YJL130C	Intron	1	B	AAAAGAATCGCAATTGATAGAGATCTTCATGGCACGAAAG
YLR329W_E2_PS1.0		YLR329W	Exon	2		ACGATCGATTAGTTACGGAAGAGCAAGAGTTGTTTACAAA
YLR096W_I1_PS1.0		YLR096W	Intron	1		GCATGCTCGTCGTGAATCTTTGAAATTTACTAGGCC
YNL178W_E_PS1.0		YNL178W	Exon			AGAGAATTAGCTGAAGAAGGTTACTCCGGTGTTGAAGTCC
YBR215W_I1_PS1.0		YBR215W	Intron	1		TATGTTCTGGCTTTATTTTCAATTATCCGCCCTTCGTTAG
YJL130C_E2B_PS1.0		YJL130C	Exon	2	B	AATATAACAATCATAATATGGCCACTATTGCTCCCACTGC
YHR076W_V1_PS1.0		YHR076W	5'SS	1		GTCTCGAGAGGTCCCCTTTATGGTATGTTTATTGTTTT
YLR096W_M1_PS1.0		YLR096W	mRNA Exon/Exon junctIntronon	1		CCATAGCACCTCCTATAAGGAGCTTACTGAGAAGCAAATT
YLR329W_V1_PS1.0		YLR329W	5'SS	1		CTACCACCTGGAATGTTGAAAGTATGTTTCTCCTAGCAAA
YBR215W_M1_PS1.0		YBR215W	mRNA Exon/Exon junctIntronon	1		TGGAAATGGACCAAAAAGCAATTGTCCTTGATAACTCTAA
YHR076W_M1_PS1.0		YHR076W	mRNA Exon/Exon junctIntronon	1		CTCGAGAGGTCCCCTTTATGGATCCTGCAGTCAAAT
YJL130C_V1B_PS1.0		YJL130C	5'SS	1	B	ACATTATAATCCGTTAGCATTCAAATTTGAgtatgttttttatgattacttttgagaagc
YLR329W_M1_PS1.0		YLR329W	mRNA Exon/Exon junctIntronon	1		CCACTGCTACCACCTGGAATGTTGAAAATTAAACTGAATT
YLR096W_V1_PS1.0		YLR096W	5'SS	1		CTACCATAGCACCTCCTATAAGGTCAGTATCACAAAAGCAAA
YBR215W_V1_PS1.0		YBR215W	5'SS	1		GGAAATGGACCAAAAAGGTATGTTCTGGCTTTATTTTCAA
YJL130C_M1B_PS1.0		YJL130C	mRNA Exon/Exon junctIntronon	1	B	TCCGTTAGCATTCAAATTTGAAAATCCATAACTAATTGCA
